# Supplementary material for: Identification and Small Molecule Inhibition of an Activating Transcription Factor 4 (ATF4)-dependent Pathway to Age-related Skeletal Muscle Weakness and Atrophy
Source: J Biol Chem. 2015 Sep 3;290(42):25497–511. doi: 10.1074/jbc.M115.681445 (PMC4646196; doi:10.1074/jbc.M115.681445)
Supplement: Supplemental Data [file supp_M115.681445_jbc.M115.681445-1.xlsx]

## Sheet: Table S1
Supplemental Table 1
Effects of ursolic acid and tomatidine on the 1289 mRNA probes whose signals were significantly altered by ursolic acid in quadriceps
of old mice (using a cutoff of P ≤ 0.025 by two-tailed unpaired t-test).
Data are from Mouse Ref-8 version 2.0 BeadChip arrays, which contain > 25,000 probes to > 19,000 mRNA transcripts.
			Log2 Change	Log2 Change
			(Ursolic Acid Diet -	(Tomatidine Diet -
Probe ID	mRNA	Protein	Control Diet)	Control Diet)
ILMN_2906728	H19	H19 fetal liver mRNA	0.568407	0.873963
ILMN_3107467	Fndc5	fibronectin type III domain containing 5	0.483578	0.346991
ILMN_2940195	Mgst1	microsomal glutathione S-transferase 1	0.46413	0.454261
ILMN_2704823	Acaa2	acetyl-Coenzyme A acyltransferase 2 (mitochondrial 3-oxoacyl-Coenzyme A thiolase)	0.455837	0.431379
ILMN_2704822	Acaa2	acetyl-Coenzyme A acyltransferase 2 (mitochondrial 3-oxoacyl-Coenzyme A thiolase)	0.450474	0.335716
ILMN_3033753	Fndc5	fibronectin type III domain containing 5	0.403835	0.432493
ILMN_2704826	Acaa2	acetyl-Coenzyme A acyltransferase 2 (mitochondrial 3-oxoacyl-Coenzyme A thiolase)	0.393667	0.377706
ILMN_2949021	Nceh1	neutral cholesterol ester hydrolase 1	0.393482	0.503568
ILMN_2797061	Actn2	actinin alpha 2	0.338666	0.149146
ILMN_1245221	Chrna1	cholinergic receptor, nicotinic, alpha polypeptide 1 (muscle)	0.336569	0.375359
ILMN_2668927	Apod	apolipoprotein D	0.336202	0.277571
ILMN_2847332	Mid1ip1	Mid1 interacting protein 1 (gastrulation specific G12-like (zebrafish))	0.334596	0.242176
ILMN_2734181	Acss2	acyl-CoA synthetase short-chain family member 2	0.331977	0.232686
ILMN_2894211	8430408G22Rik	RIKEN cDNA 8430408G22 gene	0.3317	0.306609
ILMN_3033007	Rcan2	regulator of calcineurin 2	0.329024	0.170984
ILMN_3106592	Rcan2	regulator of calcineurin 2	0.326772	0.277135
ILMN_1259365	Emcn	endomucin	0.299781	0.162166
ILMN_3133352	Ung	uracil DNA glycosylase	0.294128	0.27277
ILMN_3137570	Pdlim5	PDZ and LIM domain 5	0.288562	0.178863
ILMN_2772274	Srsf5	serine/arginine-rich splicing factor 5	0.283456	0.182615
ILMN_1226195	Bag3	BCL2-associated athanogene 3	0.281931	0.22873
ILMN_2610234	Il15	interleukin 15	0.280466	0.330212
ILMN_2872698	Trak2	trafficking protein, kinesin binding 2	0.279138	0.214749
ILMN_1221067	Nme1	NME/NM23 nucleoside diphosphate kinase 1	0.277519	0.189695
ILMN_2698052	Ckmt2	creatine kinase, mitochondrial 2	0.274072	0.189326
ILMN_2817864	Ckmt2	creatine kinase, mitochondrial 2	0.268137	0.276678
ILMN_2885532	Cpt2	carnitine palmitoyltransferase 2	0.266877	0.272768
ILMN_2964042	Bgn	biglycan	0.26523	0.455546
ILMN_2669416	Mgst1	microsomal glutathione S-transferase 1	0.263606	0.28481
ILMN_2643495	NA	NA	0.262073	0.117171
ILMN_2909808	Lrrc52	leucine rich repeat containing 52	0.259067	0.131385
ILMN_2615855	Hnrnpa2b1	heterogeneous nuclear ribonucleoprotein A2/B1	0.254149	0.186437
ILMN_1229161	Eng	endoglin	0.24614	0.30856
ILMN_2649966	Etfa	electron transferring flavoprotein, alpha polypeptide	0.244327	0.163385
ILMN_2702471	Adk	adenosine kinase	0.242843	0.136205
ILMN_2645872	Sim2	single-minded homolog 2 (Drosophila)	0.242717	0.196461
ILMN_2639036	Hspd1	heat shock protein 1 (chaperonin)	0.242476	0.152213
ILMN_2971177	Hmcn2	hemicentin 2	0.242393	0.187734
ILMN_2638875	Cox6a1	cytochrome c oxidase subunit VIa polypeptide 1	0.240287	0.238372
ILMN_2664660	Aldh5a1	aldhehyde dehydrogenase family 5, subfamily A1	0.235603	0.199414
ILMN_1223285	Hspa2	heat shock protein 2	0.232991	0.183827
ILMN_2718401	Htra3	HtrA serine peptidase 3	0.232734	0.176483
ILMN_3107377	Dnajb6	DnaJ (Hsp40) homolog, subfamily B, member 6	0.229001	0.134991
ILMN_2858399	NA	NA	0.226981	0.239295
ILMN_3007956	Gzf1	GDNF-inducible zinc finger protein 1	0.226615	0.155988
ILMN_2703585	Gbas	glioblastoma amplified sequence	0.21891	0.139614
ILMN_1216136	Cbfa2t3	core-binding factor, runt domain, alpha subunit 2, translocated to, 3 (human)	0.21788	0.0630861
ILMN_3150205	Gm5512	required for meiotic nuclear division 1 pseudogene	0.217326	0.106991
ILMN_2680406	Rnf44	ring finger protein 44	0.216547	0.0892262
ILMN_3010110	Slc25a11	solute carrier family 25 (mitochondrial carrier oxoglutarate carrier), member 11	0.216053	0.230369
ILMN_1221936	Cox19	cytochrome c oxidase assembly protein 19	0.215367	0.123206
ILMN_1213056	NA	NA	0.214925	0.0649394
ILMN_2590034	Ltbp4	latent transforming growth factor beta binding protein 4	0.211069	0.144502
ILMN_2747103	Tbca	tubulin cofactor A	0.21067	0.148557
ILMN_2666272	Hemk1	HemK methyltransferase family member 1	0.210627	0.223027
ILMN_2955535	Rmnd1	required for meiotic nuclear division 1 homolog (S. cerevisiae)	0.208282	0.216281
ILMN_2737480	Sirt3	sirtuin 3	0.204039	0.179898
ILMN_2677472	Nxn	nucleoredoxin	0.203721	0.185606
ILMN_2740348	Rhot2	ras homolog gene family, member T2	0.201054	0.139117
ILMN_2979824	Rgs5	regulator of G-protein signaling 5	0.200721	0.0569704
ILMN_2990197	Bola3	bolA-like 3 (E. coli)	0.200336	0.045149
ILMN_3162005	Tmem204	transmembrane protein 204	0.199817	0.0590032
ILMN_2732877	Timm21	tranlocase of inner mitochondrial membrane 21	0.199744	0.15698
ILMN_2740149	Chpt1	choline phosphotransferase 1	0.199638	0.18182
ILMN_1236539	Pfkl	phosphofructokinase, liver, B-type	0.197687	0.191097
ILMN_2699556	Msrb2	methionine sulfoxide reductase B2	0.19705	0.0980399
ILMN_2732229	Prdx3	peroxiredoxin 3	0.19557	0.122096
ILMN_1225602	S100a1	S100 calcium binding protein A1	0.195496	0.134429
ILMN_2645208	Arhgef3	Rho guanine nucleotide exchange factor (GEF) 3	0.191593	0.25065
ILMN_2717667	Pim3	proviral integration site 3	0.191267	0.265984
ILMN_1228359	Rit1	Ras-like without CAAX 1	0.190859	0.178997
ILMN_2706857	Brk1	BRICK1, SCAR/WAVE actin-nucleating complex subunit	0.190392	0.22329
ILMN_2780424	Zfp36l1	zinc finger protein 36, C3H type-like 1	0.189475	0.283263
ILMN_3159149	Rusc2	RUN and SH3 domain containing 2	0.189193	0.155968
ILMN_1247916	Lims2	LIM and senescent cell antigen like domains 2	0.188606	0.0837155
ILMN_1248381	Mat2b	methionine adenosyltransferase II, beta	0.187757	0.0548509
ILMN_1233192	Mrps9	mitochondrial ribosomal protein S9	0.186542	0.102092
ILMN_1247221	Hibadh	3-hydroxyisobutyrate dehydrogenase	0.185201	0.0633816
ILMN_2643264	Mrpl3	mitochondrial ribosomal protein L3	0.184854	0.169677
ILMN_2815222	Mad2l1bp	MAD2L1 binding protein	0.184705	0.0950121
ILMN_1215167	Ddx5	DEAD (Asp-Glu-Ala-Asp) box polypeptide 5	0.184219	-0.0690596
ILMN_2760430	Lrp10	low-density lipoprotein receptor-related protein 10	0.184073	0.236502
ILMN_2893321	Fam185a	family with sequence similarity 185, member A	0.181801	0.155585
ILMN_1245650	Sbds	Shwachman-Bodian-Diamond syndrome homolog (human)	0.181636	0.107463
ILMN_2839134	Rhot2	ras homolog gene family, member T2	0.181357	0.0637795
ILMN_2912239	Hsd17b4	hydroxysteroid (17-beta) dehydrogenase 4	0.180234	0.211521
ILMN_2700265	Pex11a	peroxisomal biogenesis factor 11 alpha	0.179277	0.226609
ILMN_1245307	Fbln2	fibulin 2	0.178069	0.279807
ILMN_1215446	Cidea	cell death-inducing DNA fragmentation factor, alpha subunit-like effector A	0.176537	0.231676
ILMN_3120652	Smap2	stromal membrane-associated GTPase-activating protein 2	0.176073	0.161045
ILMN_2482026	Ube2g1	ubiquitin-conjugating enzyme E2G 1	0.176061	0.0408823
ILMN_2666747	G3bp2	GTPase activating protein (SH3 domain) binding protein 2	0.175728	0.181119
ILMN_2860804	Tfrc	transferrin receptor	0.175594	0.417072
ILMN_2639018	Cav2	caveolin 2	0.175178	0.030486
ILMN_2685464	Wwc2	WW, C2 and coiled-coil domain containing 2	0.174537	0.181735
ILMN_2716085	Pex6	peroxisomal biogenesis factor 6	0.174288	0.25327
ILMN_1244835	Gpr107	G protein-coupled receptor 107	0.174036	0.0981626
ILMN_2709681	Hdlbp	high density lipoprotein (HDL) binding protein	0.173822	0.0388883
ILMN_1257408	Mrpl4	mitochondrial ribosomal protein L4	0.172444	0.0409991
ILMN_2790573	Trappc4	trafficking protein particle complex 4	0.172422	0.104049
ILMN_3070389	Gm5796	predicted gene 5796	0.172094	0.147988
ILMN_2727992	Mrpl42	mitochondrial ribosomal protein L42	0.171726	0.193066
ILMN_2959976	Tom1	target of myb1 homolog (chicken)	0.171581	-0.0194809
ILMN_2790486	Atp5f1	ATP synthase, H+ transporting, mitochondrial F0 complex, subunit B1	0.171579	0.178927
ILMN_2628658	Atp6ap2	ATPase, H+ transporting, lysosomal accessory protein 2	0.171439	0.0412902
ILMN_2650911	Atp6v0e	ATPase, H+ transporting, lysosomal V0 subunit E	0.17088	0.15251
ILMN_2825080	Ldhd	lactate dehydrogenase D	0.170425	0.200428
ILMN_2599659	Fmnl3	formin-like 3	0.169848	0.0163631
ILMN_2676066	Stard7	START domain containing 7	0.169635	0.105515
ILMN_2855423	Ube3b	ubiquitin protein ligase E3B	0.168457	0.135683
ILMN_2923615	Ppm1k	protein phosphatase 1K (PP2C domain containing)	0.167572	0.149306
ILMN_2908855	Gnai2	guanine nucleotide binding protein (G protein), alpha inhibiting 2	0.167452	0.158114
ILMN_2822621	Mrpl10	mitochondrial ribosomal protein L10	0.167422	0.123864
ILMN_2748941	Itfg3	integrin alpha FG-GAP repeat containing 3	0.166585	0.093657
ILMN_1229975	Ndufc1	NADH dehydrogenase (ubiquinone) 1, subcomplex unknown, 1	0.163963	0.126512
ILMN_2976591	Ndufc2	NADH dehydrogenase (ubiquinone) 1, subcomplex unknown, 2	0.162407	0.148338
ILMN_2723108	Tsc22d1	TSC22 domain family, member 1	0.162335	0.205935
ILMN_2662962	Rhot2	ras homolog gene family, member T2	0.162052	0.0428354
ILMN_1224781	Ndufs2	NADH dehydrogenase (ubiquinone) Fe-S protein 2	0.16188	0.133687
ILMN_2774825	G3bp1	GTPase activating protein (SH3 domain) binding protein 1	0.161655	0.127475
ILMN_2674367	Agrn	agrin	0.161452	0.0513836
ILMN_2715042	Sdc3	syndecan 3	0.160979	0.111096
ILMN_2687905	Msi2	musashi RNA-binding protein 2	0.160909	0.0610762
ILMN_2590350	Ube2f	ubiquitin-conjugating enzyme E2F (putative)	0.160687	0.0841163
ILMN_1238509	Hmgxb4	HMG box domain containing 4	0.160377	0.172675
ILMN_1230991	Atp5g1	ATP synthase, H+ transporting, mitochondrial F0 complex, subunit c1 (subunit 9)	0.159798	0.15611
ILMN_2433547	Trp53bp1	transformation related protein 53 binding protein 1	0.159458	0.0872773
ILMN_2744193	Phyhd1	phytanoyl-CoA dioxygenase domain containing 1	0.15935	0.144939
ILMN_1241866	Arpp21	cyclic AMP-regulated phosphoprotein, 21	0.15889	0.260657
ILMN_1225261	Uchl1	ubiquitin carboxy-terminal hydrolase L1	0.158769	0.102224
ILMN_2919860	Cds1	CDP-diacylglycerol synthase 1	0.158148	0.127201
ILMN_3060442	Dnajb6	DnaJ (Hsp40) homolog, subfamily B, member 6	0.157128	0.0990282
ILMN_1259831	NA	NA	0.156931	0.0364995
ILMN_2711045	Sirt5	sirtuin 5	0.155552	0.138216
ILMN_1242333	Immp2l	IMP2 inner mitochondrial membrane peptidase-like (S. cerevisiae)	0.154831	0.116603
ILMN_3052632	Epas1	endothelial PAS domain protein 1	0.154141	0.0600594
ILMN_2616262	Pkig	protein kinase inhibitor, gamma	0.15411	0.150475
ILMN_2898406	Ndufa6	NADH dehydrogenase (ubiquinone) 1 alpha subcomplex, 6 (B14)	0.153578	0.158726
ILMN_2712066	Pgd	phosphogluconate dehydrogenase	0.152446	0.354134
ILMN_2891104	Tmco4	transmembrane and coiled-coil domains 4	0.15225	-0.000485956
ILMN_2514292	Zyx	zyxin	0.15212	0.23917
ILMN_1231390	Mrpl3	mitochondrial ribosomal protein L3	0.152046	0.0461921
ILMN_2628258	Syvn1	synovial apoptosis inhibitor 1, synoviolin	0.151441	0.0940452
ILMN_2955883	Vps29	vacuolar protein sorting 29 (S. pombe)	0.150915	0.00379048
ILMN_2707494	Mcee	methylmalonyl CoA epimerase	0.150312	0.0786364
ILMN_2462448	Tufm	Tu translation elongation factor, mitochondrial	0.149088	0.22107
ILMN_2857086	Tra2a	transformer 2 alpha homolog (Drosophila)	0.149007	0.13526
ILMN_2962632	Atp5j	ATP synthase, H+ transporting, mitochondrial F0 complex, subunit F	0.147497	0.104413
ILMN_1258148	Inppl1	inositol polyphosphate phosphatase-like 1	0.147206	0.122717
ILMN_2938179	Tefm	transcription elongation factor, mitochondrial	0.147062	0.119683
ILMN_2770414	Rragc	Ras-related GTP binding C	0.146994	0.06849
ILMN_2829295	Mrps31	mitochondrial ribosomal protein S31	0.146645	0.134923
ILMN_2633333	Brd4	bromodomain containing 4	0.14635	0.0978792
ILMN_2628188	Fgfr1op2	FGFR1 oncogene partner 2	0.144883	0.09688
ILMN_2749842	Slc47a1	solute carrier family 47, member 1	0.144335	0.057738
ILMN_2623064	Snx24	sorting nexing 24	0.143986	0.0645244
ILMN_2816180	Lbh	limb-bud and heart	0.143804	0.0862326
ILMN_2633212	Cox10	cytochrome c oxidase assembly protein 10	0.143387	0.139806
ILMN_2639662	Ldhd	lactate dehydrogenase D	0.142509	0.171048
ILMN_2612738	Coq5	coenzyme Q5 homolog, methyltransferase (yeast)	0.142376	0.102148
ILMN_1249976	Cfl2	cofilin 2, muscle	0.142104	0.0743004
ILMN_2595383	Cog8	component of oligomeric golgi complex 8	0.141863	0.106551
ILMN_2445324	Zfpm1	zinc finger protein, multitype 1	0.141826	0.0938831
ILMN_2747651	Hat1	histone aminotransferase 1	0.141719	0.0863835
ILMN_1222123	Camk2d	calcium/calmodulin-dependent protein kinase II, delta	0.141154	0.078341
ILMN_3131063	Ccnd3	cyclin D3	0.140736	0.147823
ILMN_1221011	Zc2hc1a	zinc finger, C2HC-type containing 1A	0.139593	0.10189
ILMN_2620336	Ralb	v-ral simian leukemia viral oncogene homolog B (ras related)	0.139542	0.124761
ILMN_1235494	Tmem9	transmembrane protein 9	0.139082	0.0824208
ILMN_2623867	Ostm1	osteopetrosis associated transmembrane protein 1	0.13842	0.102181
ILMN_2593496	Got2	glutamate oxaloacetate transaminase 2, mitochondrial	0.138156	0.147305
ILMN_1223547	Yif1a	Yip1 interacting factor homolog A (S. cerevisiae)	0.138154	0.124253
ILMN_1237265	Mrpl28	mitochondrial ribosomal protein L28	0.137762	0.157971
ILMN_2608238	Dnaja3	DnaJ (Hsp40) homolog, subfamily A, member 3	0.137463	0.0831729
ILMN_2617087	Egln1	EGL nine homolog 1 (C. elegans)	0.136531	0.16178
ILMN_1245918	Tab1	TGF-beta activated kinase 1/MAP3K7 binding protein 1	0.135815	0.136585
ILMN_1214450	Qrsl1	glutaminyl-tRNA synthase (glutamine-hydrolyzing)-like 1	0.135793	0.08568
ILMN_3042059	Klc1	kinesin light chain 1	0.135168	0.166119
ILMN_1228132	Lypla2	lysophospholipase 2	0.134702	0.170529
ILMN_1245987	Hnrnpk	heterogeneous nuclear ribonucleoprotein K	0.134593	0.0497149
ILMN_1213070	1700037H04Rik	RIKEN cDNA 1700037H04 gene	0.134551	0.20177
ILMN_2596117	Kctd10	potassium channel tetramerisation domain containing 10	0.134328	0.0495589
ILMN_1234521	Ndufs4	NADH dehydrogenase (ubiquinone) Fe-S protein 4	0.134179	0.12783
ILMN_1217102	Tpcn1	two pore channel 1	0.134171	0.0702447
ILMN_2842572	Ndufs6	NADH dehydrogenase (ubiquinone) Fe-S protein 6	0.134122	0.0733317
ILMN_2905866	Cited2	Cbp/p300-interacting transactivator, with Glu/Asp-rich carboxy-terminal domain, 2	0.13401	0.126313
ILMN_1238838	Dtx3	deltex 3 homolog (Drosophila)	0.133595	0.116172
ILMN_2596979	Nrarp	Notch-regulated ankyrin repeat protein	0.132397	0.127037
ILMN_3079421	Pde6d	phosphodiesterase 6D, cGMP-specific, rod, delta	0.131704	0.0782229
ILMN_2697918	Trmt1l	tRNA methyltransferase 1 like	0.131462	0.15333
ILMN_2702434	Arhgap44	Rho GTPase activating protein 44	0.131422	0.0552917
ILMN_2589211	Timm44	translocase of inner mitochondrial membrane 44	0.131329	0.0694098
ILMN_2767791	Tbc1d22a	TBC1 domain family, member 22a	0.130926	0.0674145
ILMN_2670517	Fntb	farnesyltransferase, CAAX box, beta	0.130842	0.0902244
ILMN_2795792	Tmem38b	transmembrane protein 38B	0.130701	-0.0026717
ILMN_2991545	NA	NA	0.129799	0.15299
ILMN_2629982	Hdhd2	haloacid dehalogenase-like hydrolase domain containing 2	0.129375	0.0731014
ILMN_3158668	Pde6d	phosphodiesterase 6D, cGMP-specific, rod, delta	0.129308	0.0866658
ILMN_2817151	Coa4	cytochrome c oxidase assembly factor 4	0.128953	0.0819418
ILMN_2625290	Ifi35	interferon-induced protein 35	0.128757	0.109773
ILMN_3009010	Suz12	suppressor of zeste 12 homolog (Drosophila)	0.128349	0.0770568
ILMN_1220086	Yipf7	Yip1 domain family, member 7	0.125963	-0.000891269
ILMN_2631813	Gemin6	gem (nuclear organelle) associated protein 6	0.125622	0.0134944
ILMN_2849680	Tmem14c	transmembrane protein 14C	0.125315	0.135652
ILMN_2454880	Zcchc8	zinc finger, CCHC domain containing 8	0.124725	0.0697691
ILMN_2589819	Rabggtb	RAB geranylgeranyl transferase, b subunit	0.124513	0.118942
ILMN_1235000	Yif1a	Yip1 interacting factor homolog A (S. cerevisiae)	0.124462	0.0967954
ILMN_1229238	Mtch2	mitochondrial carrier homolog 2 (C. elegans)	0.124338	0.0870876
ILMN_2690596	Hey1	hairy/enhancer-of-split related with YRPW motif 1	0.123656	0.132408
ILMN_1216007	Ndufa5	NADH dehydrogenase (ubiquinone) 1 alpha subcomplex, 5	0.122517	0.0687364
ILMN_2886981	Tm6sf1	transmembrane 6 superfamily member 1	0.122369	0.166712
ILMN_2876775	Pcbd2	pterin 4 alpha carbinolamine dehydratase/dimerization cofactor of hepatocyte nuclear factor 1 alpha (TCF1) 2	0.122247	0.135959
ILMN_2620078	Dap3	death associated protein 3	0.121858	0.0995781
ILMN_2798674	Proser1	proline and serine rich 1	0.121509	0.0578647
ILMN_2925350	Aldh3a2	aldehyde dehydrogenase family 3, subfamily A2	0.120432	0.12491
ILMN_1229957	Il11ra1	interleukin 11 receptor, alpha chain 1	0.119981	0.0617572
ILMN_2473858	Ttc19	tetratricopeptide repeat domain 19	0.119783	0.100368
ILMN_2715558	Arhgap17	Rho GTPase activating protein 17	0.11825	0.0642789
ILMN_2727318	Pgp	phosphoglycolate phosphatase	0.117751	0.0788978
ILMN_2649199	Hpgd	hydroxyprostaglandin dehydrogenase 15 (NAD)	0.117396	0.0698577
ILMN_3158250	Cxcl12	chemokine (C-X-C motif) ligand 12	0.116881	0.0301942
ILMN_2601118	Atpaf2	ATP synthase mitochondrial F1 complex assembly factor 2	0.115645	0.0918422
ILMN_2771396	Prkag1	protein kinase, AMP-activated, gamma 1 non-catalytic subunit	0.115296	0.081673
ILMN_3142224	Uqcr10	ubiquinol-cytochrome c reductase, complex III subunit X	0.115259	0.0627059
ILMN_1221981	Diablo	diablo homolog (Drosophila)	0.114392	0.0564279
ILMN_2873180	Smim8	small integral membrane protein 8	0.114146	0.0727637
ILMN_1242239	Srrt	serrate RNA effector molecule homolog (Arabidopsis)	0.113578	0.100409
ILMN_2641238	Psma2	proteasome (prosome, macropain) subunit, alpha type 2	0.113281	0.0434449
ILMN_1213914	Atp5j2	ATP synthase, H+ transporting, mitochondrial F0 complex, subunit F2	0.112948	0.0672846
ILMN_2623184	Nkiras2	NFKB inhibitor interacting Ras-like protein 2	0.11256	0.109239
ILMN_1227925	Dctn3	dynactin 3	0.112293	-0.00577646
ILMN_2629591	Asah1	N-acylsphingosine amidohydrolase 1	0.111756	0.0649818
ILMN_2971721	Fbrsl1	fibrosin-like 1	0.110734	-0.00944495
ILMN_2589266	Mrrf	mitochondrial ribosome recycling factor	0.110705	0.0613342
ILMN_1236574	Cenpa	centromere protein A	0.110674	0.150763
ILMN_2424268	Wtip	WT1-interacting protein	0.110491	0.0927598
ILMN_2776911	Mob4	MOB family member 4, phocein	0.110368	0.0144818
ILMN_3109098	Ankrd40	ankyrin repeat domain 40	0.108561	-0.00256106
ILMN_1250816	Apeh	acylpeptide hydrolase	0.108518	0.110846
ILMN_1222637	Anp32a	acidic (leucine-rich) nuclear phosphoprotein 32 family, member A	0.107258	0.134385
ILMN_2625854	Gpx8	glutathione peroxidase 8 (putative)	0.107046	0.214987
ILMN_2657694	Ndufa9	NADH dehydrogenase (ubiquinone) 1 alpha subcomplex, 9	0.106943	0.145171
ILMN_2847136	Fastk	Fas-activated serine/threonine kinase	0.10581	0.0569007
ILMN_1237696	Ppp4c	protein phosphatase 4, catalytic subunit	0.105249	0.128232
ILMN_1214953	Rusc2	RUN and SH3 domain containing 2	0.104725	0.134194
ILMN_2698361	Srrt	serrate RNA effector molecule homolog (Arabidopsis)	0.104497	0.101737
ILMN_2790357	Sema7a	sema domain, immunoglobulin domain (Ig), and GPI membrane anchor, (semaphorin) 7A	0.103514	0.107807
ILMN_3141781	Ttc19	tetratricopeptide repeat domain 19	0.103044	0.0281659
ILMN_3148398	Eprs	glutamyl-prolyl-tRNA synthetase	0.102818	0.104088
ILMN_1258421	Mcmbp	MCM (minichromosome maintenance deficient) binding protein	0.102427	0.0927346
ILMN_2592476	Nfkb1	nuclear factor of kappa light polypeptide gene enhancer in B cells 1, p105	0.102411	0.0387942
ILMN_1213449	Man2c1	mannosidase, alpha, class 2C, member 1	0.102193	0.0887491
ILMN_2622829	Get4	golgi to ER traffic protein 4 homolog (S. cerevisiae)	0.102008	0.0496083
ILMN_2731769	Plekhb2	pleckstrin homology domain containing, family B (evectins) member 2	0.101565	0.066239
ILMN_1241535	Tbk1	TANK-binding kinase 1	0.101429	0.11878
ILMN_1236344	Ift43	intraflagellar transport 43 homolog (Chlamydomonas)	0.101266	0.00259176
ILMN_2973089	Coq3	coenzyme Q3 homolog, methyltransferase (yeast)	0.101062	0.0279389
ILMN_3114365	Txnl4a	thioredoxin-like 4A	0.100894	0.0805298
ILMN_2976448	Daglb	diacylglycerol lipase, beta	0.100859	0.088272
ILMN_1233402	Syt11	synaptotagmin XI	0.100792	0.0846524
ILMN_2990229	Snrnp25	small nuclear ribonucleoprotein 25 (U11/U12)	0.1007	0.130611
ILMN_1234199	Cobll1	Cobl-like 1	0.100502	0.0154569
ILMN_1236049	Mterfd2	MTERF domain containing 2	0.100151	0.0453568
ILMN_2837025	Gak	cyclin G associated kinase	0.0997832	0.0795594
ILMN_2946726	Zfp212	Zinc finger protein 212	0.0996995	0.049691
ILMN_2619528	Klhl6	kelch-like 6	0.0992151	0.0886614
ILMN_1233040	Lemd2	LEM domain containing 2	0.098915	0.114431
ILMN_2692124	Atp5g3	ATP synthase, H+ transporting, mitochondrial F0 complex, subunit C3 (subunit 9)	0.0983263	0.0544956
ILMN_2603568	Leprot	leptin receptor overlapping transcript	0.0981207	0.04491
ILMN_1227103	Ppp1r35	protein phosphatase 1, regulatory subunit 35	0.0980325	0.0517771
ILMN_2674221	Tbc1d7	TBC1 domain family, member 7	0.0977313	0.088714
ILMN_2830098	Bahd1	bromo adjacent homology domain containing 1	0.0976806	0.0543672
ILMN_1224142	Tmem177	transmembrane protein 177	0.0976532	0.118424
ILMN_2726448	Bbs4	Bardet-Biedl syndrome 4 (human)	0.0966994	0.0206437
ILMN_2760671	D030056L22Rik	RIKEN cDNA D030056L22 gene	0.0962186	0.109478
ILMN_2664049	Mrpl38	mitochondrial ribosomal protein L38	0.0958391	0.150182
ILMN_2620574	Atg16l1	autophagy related 16-like 1 (S. cerevisiae)	0.095472	0.0664128
ILMN_2894497	Rfc2	replication factor C (activator 1) 2	0.0951738	0.0755703
ILMN_1248415	Tgoln1	trans-golgi network protein	0.0950794	0.0521794
ILMN_1234672	Ddx17	DEAD (Asp-Glu-Ala-Asp) box polypeptide 17	0.0949452	0.102696
ILMN_1221199	Ppm1f	protein phosphatase 1F (PP2C domain containing)	0.0940009	0.0672446
ILMN_2661299	Pmp22	peripheral myelin protein 22	0.093721	0.0201027
ILMN_2426965	Tpm3	tropomyosin 3, gamma	0.0935377	0.0132142
ILMN_1227277	Ccpg1	cell cycle progression 1	0.0931333	0.0651172
ILMN_2870883	Yrdc	yrdC domain containing (E.coli)	0.0923486	0.0143654
ILMN_1240620	Rfc1	replication factor C (activator 1) 1	0.0921704	0.00905788
ILMN_1225191	Naprt1	nicotinate phosphoribosyltransferase domain containing 1	0.0913743	0.160982
ILMN_2683718	Lrpprc	leucine-rich PPR-motif containing	0.0910142	0.00174549
ILMN_1240038	Cep104	centrosomal protein 104	0.0910066	0.056853
ILMN_1216883	NA	NA	0.090179	0.0149742
ILMN_2832884	Foxred1	FAD-dependent oxidoreductase domain containing 1	0.0901283	0.0759847
ILMN_3075157	Tdrd3	tudor domain containing 3	0.0899467	0.00159712
ILMN_3104094	Aida	axin interactor, dorsalization associated	0.0894593	0.0567085
ILMN_1247603	Fam20b	family with sequence similarity 20, member B	0.0889581	0.0171578
ILMN_2689678	Ddx54	DEAD (Asp-Glu-Ala-Asp) box polypeptide 54	0.0887528	0.0754224
ILMN_2721460	Cdnf	cerebral dopamine neurotrophic factor	0.0887313	0.0416964
ILMN_1223015	Dedd2	death effector domain-containing DNA binding protein 2	0.0881402	0.103726
ILMN_2743551	Brms1	breast cancer metastasis-suppressor 1	0.0875175	0.013109
ILMN_2757489	Ppp1r11	protein phosphatase 1, regulatory (inhibitor) subunit 11	0.0860736	0.200608
ILMN_1239113	Mrps25	mitochondrial ribosomal protein S25	0.0859685	0.0804257
ILMN_2891573	Elp5	elongator acetyltransferase complex subunit 5	0.0855514	0.0553078
ILMN_3160771	Cd200	CD200 antigen	0.0850857	0.000811861
ILMN_1254374	Fzr1	fizzy/cell division cycle 20 related 1 (Drosophila)	0.0848957	0.0439922
ILMN_1232903	Acbd6	acyl-Coenzyme A binding domain containing 6	0.0839693	0.0517871
ILMN_2596396	Grasp	GRP1 (general receptor for phosphoinositides 1)-associated scaffold protein	0.0823489	0.00995527
ILMN_1241795	Gpbp1l1	GC-rich promoter binding protein 1-like 1	0.0823332	0.0278481
ILMN_2595469	Ccdc65	coiled-coil domain containing 65	0.0820481	0.0332147
ILMN_2740890	Fam110a	family with sequence similarity 110, member A	0.0815221	0.040432
ILMN_2870443	Fpgs	folylpolyglutamyl synthetase	0.081462	0.0409676
ILMN_1232530	Msantd4	Myb/SANT-like DNA-binding domain containing 4 with coiled-coils	0.0814162	0.0392326
ILMN_2809988	Thumpd3	THUMP domain containing 3	0.0808645	0.0489749
ILMN_3149680	Fbxl12	F-box and leucine-rich repeat protein 12	0.0805175	0.0204397
ILMN_1214375	Gpn2	GPN-loop GTPase 2	0.0802701	0.114009
ILMN_2624809	Mterf	mitochondrial transcription termination factor	0.0798513	0.066152
ILMN_1250709	Mien1	migration and invasion enhancer 1	0.0791391	0.0517308
ILMN_2598972	Atp5b	ATP synthase, H+ transporting mitochondrial F1 complex, beta subunit	0.0787682	0.0528979
ILMN_2776710	NA	NA	0.0787637	0.0393818
ILMN_2498173	Uros	uroporphyrinogen III synthase	0.0786152	0.0743006
ILMN_1242053	Ppp6c	protein phosphatase 6, catalytic subunit	0.0778506	-0.0463055
ILMN_3116504	Akap2	A kinase (PRKA) anchor protein 2	0.076956	0.0332017
ILMN_2790735	Rbbp5	retinoblastoma binding protein 5	0.0763114	0.0882734
ILMN_2642158	Atp5s	ATP synthase, H+ transporting, mitochondrial F0 complex, subunit s	0.076079	0.0460131
ILMN_1221266	Celf1	CUGBP, Elav-like family member 1	0.0755004	0.0356742
ILMN_2846255	Pgpep1	pyroglutamyl-peptidase I	0.075468	0.071132
ILMN_2882820	Oraov1	oral cancer overexpressed 1	0.0741627	0.0489437
ILMN_2590321	Nhlrc2	NHL repeat containing 2	0.0739472	0.0638738
ILMN_2852756	Rbm26	RNA binding motif protein 26	0.073046	0.0121927
ILMN_2598990	Lnx2	ligand of numb-protein X 2	0.072782	0.0771693
ILMN_2708681	Ltbp4	latent transforming growth factor beta binding protein 4	0.0726038	0.0356904
ILMN_2833376	Prkaca	protein kinase, cAMP dependent, catalytic, alpha	0.0721528	0.0410511
ILMN_2611159	Stard7	START domain containing 7	0.0720678	0.0470363
ILMN_2653081	Prkab1	protein kinase, AMP-activated, beta 1 non-catalytic subunit	0.072002	0.0963368
ILMN_2619330	Plk3	polo-like kinase 3	0.0719198	0.0246
ILMN_2627041	Cx3cl1	chemokine (C-X3-C motif) ligand 1	0.071847	0.0617668
ILMN_2799217	Tmem216	transmembrane protein 216	0.071265	0.0322765
ILMN_1228534	Fech	ferrochelatase	0.0710404	0.0215905
ILMN_1223126	Fadd	Fas (TNFRSF6)-associated via death domain	0.0709114	0.0613272
ILMN_1225300	Slc25a29	solute carrier family 25 (mitochondrial carrier, palmitoylcarnitine transporter), member 29	0.0707424	-0.0352183
ILMN_1241908	Erlin2	ER lipid raft associated 2	0.0706908	0.0206902
ILMN_2733026	Ubox5	U box domain containing 5	0.0705447	0.0685523
ILMN_1222682	Smap2	stromal membrane-associated GTPase-activating protein 2	0.0704591	0.0308072
ILMN_2782446	Arhgef2	rho/rac guanine nucleotide exchange factor (GEF) 2	0.0676027	0.0233367
ILMN_2630423	Ikbkg	inhibitor of kappaB kinase gamma	0.06753	0.0623675
ILMN_2776578	Coro6	coronin 6	0.0674265	-0.0010246
ILMN_2705655	1700030K09Rik	RIKEN cDNA 1700030K09 gene	0.0674211	0.0189265
ILMN_1259356	Snrk	SNF related kinase	0.0672848	0.0388177
ILMN_3044633	Sri	sorcin	0.0668543	0.0442537
ILMN_2808751	Bcl9	B cell CLL/lymphoma 9	0.0667327	0.0254349
ILMN_1238130	Elp5	elongator acetyltransferase complex subunit 5	0.0666522	-0.00525707
ILMN_2603760	Calr3	calreticulin 3	0.0666049	0.014868
ILMN_3005211	Akap6	A kinase (PRKA) anchor protein 6	0.0665738	-0.0317458
ILMN_1225772	Sec16a	SEC16 homolog A (S. cerevisiae)	0.0660942	0.0310225
ILMN_2928051	Rab8a	RAB8A, member RAS oncogene family	0.0659644	0.0589939
ILMN_2635813	Nudt12	nudix (nucleoside diphosphate linked moiety X)-type motif 12	0.0654259	0.0313735
ILMN_2687062	Abr	active BCR-related gene	0.06542	0.0732446
ILMN_2621847	Cib1	calcium and integrin binding 1 (calmyrin)	0.0649185	0.102683
ILMN_1254386	Ppcdc	phosphopantothenoylcysteine decarboxylase	0.0646664	0.0628903
ILMN_2424555	Zkscan6	zinc finger with KRAB and SCAN domains 6	0.0646354	0.0348894
ILMN_2622735	Rnf40	ring finger protein 40	0.0645808	-0.0058136
ILMN_1259377	Rab11fip4	RAB11 family interacting protein 4 (class II)	0.0644219	0.0370916
ILMN_1225535	Ganab	alpha glucosidase 2 alpha neutral subunit	0.0641819	0.028398
ILMN_2714874	Gm9897	predicted gene 9897	0.0640121	0.048476
ILMN_2710151	Snap47	synaptosomal-associated protein, 47	0.06299	0.0358842
ILMN_3052674	Pgm5	phosphoglucomutase 5	0.062803	0.0388255
ILMN_2885590	Coq4	coenzyme Q4 homolog (yeast)	0.0627769	0.0283311
ILMN_2827217	Clstn3	calsyntenin 3	0.0626884	0.117222
ILMN_2886260	Foxc1	forkhead box C1	0.0626536	0.0273455
ILMN_2641032	Stom	stomatin	0.0624801	0.0245741
ILMN_2759285	Thsd1	thrombospondin, type I, domain 1	0.0621176	0.0196838
ILMN_2421299	Zfp191	zinc finger protein 191	0.0612537	0.00328968
ILMN_1232186	Ung	uracil DNA glycosylase	0.0605732	0.0463689
ILMN_2491589	Vgll4	vestigial like 4 (Drosophila)	0.0598357	0.0361682
ILMN_1249547	Zfp292	zinc finger protein 292	0.0597648	0.0152833
ILMN_3158444	Ank2	ankyrin 2, brain	0.0596068	0.0334828
ILMN_2629731	Slc12a4	solute carrier family 12, member 4	0.0589378	0.0455577
ILMN_2640570	Pak4	p21 protein (Cdc42/Rac)-activated kinase 4	0.0583182	0.0528849
ILMN_1238520	Clk2	CDC-like kinase 2	0.0579096	0.0416825
ILMN_1224670	Ebag9	estrogen receptor-binding fragment-associated gene 9	0.0578346	0.00983955
ILMN_2614861	Ranbp6	RAN binding protein 6	0.0572232	0.0125807
ILMN_2744138	Cttnbp2nl	CTTNBP2 N-terminal like	0.0570619	0.0343414
ILMN_3097868	Casp8	caspase 8	0.0567107	0.0307142
ILMN_2755915	Pet112	PET112 homolog (S. cerevisiae)	0.0567081	0.0728893
ILMN_2503508	Zfp628	zinc finger protein 628	0.0566109	0.0410436
ILMN_2923409	Ppp1r13l	protein phosphatase 1, regulatory (inhibitor) subunit 13 like	0.0562585	0.0217882
ILMN_1220276	Akap10	A kinase (PRKA) anchor protein 10	0.0559747	0.00188162
ILMN_2862379	Rhod	ras homolog gene family, member D	0.0555501	0.0648266
ILMN_2726850	Tacr1	tachykinin receptor 1	0.0546616	0.0073409
ILMN_2885922	Ptpn3	protein tyrosine phosphatase, non-receptor type 3	0.0545861	0.026048
ILMN_1241168	Dok4	docking protein 4	0.0527159	-0.00702031
ILMN_2702703	Shmt2	serine hydroxymethyltransferase 2 (mitochondrial)	0.0522918	0.0219793
ILMN_2675433	Snapc4	small nuclear RNA activating complex, polypeptide 4	0.0519544	-0.0143861
ILMN_1227627	Rnf141	ring finger protein 141	0.051939	0.0364823
ILMN_1219183	St3gal3	ST3 beta-galactoside alpha-2,3-sialyltransferase 3	0.0505002	0.0338558
ILMN_2453076	Ypel3	yippee-like 3 (Drosophila)	0.0503534	0.0495031
ILMN_2913528	Stx19	syntaxin 19	0.0491297	0.0205261
ILMN_3064401	Vkorc1l1	vitamin K epoxide reductase complex, subunit 1-like 1	0.0488432	0.0167604
ILMN_2770759	Cdk2	cyclin-dependent kinase 2	0.048748	0.0112875
ILMN_2773211	Kras	v-Ki-ras2 Kirsten rat sarcoma viral oncogene homolog	0.0486301	-0.0162754
ILMN_1213725	Nudt5	nudix (nucleoside diphosphate linked moiety X)-type motif 5	0.0485785	0.067898
ILMN_3001186	Trpv6	transient receptor potential cation channel, subfamily V, member 6	0.0481075	0.0512279
ILMN_3120306	Dock9	dedicator of cytokinesis 9	0.0477889	0.0130135
ILMN_2906339	5430416O09Rik	RIKEN cDNA 5430416O09 gene	0.0474218	0.017302
ILMN_1242571	Pkn3	protein kinase N3	0.0470554	0.01184
ILMN_1228976	Tardbp	TAR DNA binding protein	0.0469496	0.0407104
ILMN_2645493	Pvrl2	poliovirus receptor-related 2	0.0469236	-0.00312014
ILMN_2816660	Chic1	cysteine-rich hydrophobic domain 1	0.0463868	0.0081025
ILMN_2683757	Sptbn4	spectrin beta, non-erythrocytic 4	0.0460303	0.0288567
ILMN_1227717	Klra13-ps	killer cell lectin-like receptor subfamily A, member 13, pseudogene	0.0459248	0.0194122
ILMN_2522765	Ints12	integrator complex subunit 12	0.0452422	0.0371379
ILMN_2725466	Cnot6l	CCR4-NOT transcription complex, subunit 6-like	0.0450399	0.0118039
ILMN_1239971	Olfr25	olfactory receptor 25	0.0444469	0.0267552
ILMN_2770386	Fhl2	four and a half LIM domains 2	0.044394	0.00540689
ILMN_2961005	Ier5l	immediate early response 5-like	0.0443103	0.0483842
ILMN_1213296	NA	NA	0.0442613	0.0123135
ILMN_1216228	Col17a1	collagen, type XVII, alpha 1	0.0439265	0.0246068
ILMN_2866712	NA	NA	0.0437348	0.0153966
ILMN_2727432	Stab1	stabilin 1	0.0435569	0.0909274
ILMN_2948286	Rab37	RAB37, member of RAS oncogene family	0.0433092	0.0132451
ILMN_3152137	Tom1l2	target of myb1-like 2 (chicken)	0.0433079	0.0081402
ILMN_1225224	Ttc14	tetratricopeptide repeat domain 14	0.0431148	0.00253426
ILMN_1225552	Arsa	arylsulfatase A	0.0430879	0.0764944
ILMN_1257919	40423	septin 3	0.0428675	0.0219156
ILMN_1230880	Kat6b	K(lysine) acetyltransferase 6B	0.0428407	0.0274044
ILMN_2627377	Aknad1	AKNA domain containing 1	0.0427399	0.0111086
ILMN_2804261	Cald1	caldesmon 1	0.0425052	0.027863
ILMN_1235276	Lctl	lactase-like	0.0424528	0.0143992
ILMN_1233334	Fpgs	folylpolyglutamyl synthetase	0.0422243	0.015905
ILMN_2835694	Btbd17	BTB (POZ) domain containing 17	0.0421505	0.0111994
ILMN_3072437	Fam65b	family with sequence similarity 65, member B	0.0411619	0.0212713
ILMN_2839588	Tbcc	tubulin-specific chaperone C	0.0407658	0.0678239
ILMN_1229095	Kif27	kinesin family member 27	0.0407216	0.0468112
ILMN_2988849	Gyltl1b	glycosyltransferase-like 1B	0.0404826	0.0244575
ILMN_1243266	Nox1	NADPH oxidase 1	0.0403289	0.0257761
ILMN_3078008	NA	NA	0.040203	-0.00158328
ILMN_2796420	Kcnv1	potassium channel, subfamily V, member 1	0.0401018	0.0255865
ILMN_1220159	Obox6	oocyte specific homeobox 6	0.0400701	0.0148373
ILMN_2696413	Gabrb2	gamma-aminobutyric acid (GABA) A receptor, subunit beta 2	0.0397967	0.0314216
ILMN_2754083	NA	NA	0.039658	0.0217206
ILMN_1218528	Olfr656	olfactory receptor 656	0.0395436	0.0228653
ILMN_2656884	Tmem53	transmembrane protein 53	0.0389819	0.0287686
ILMN_2751248	Tceanc2	transcription elongation factor A (SII) N-terminal and central domain containing 2	0.0389591	0.0108716
ILMN_1259496	Yy1	YY1 transcription factor	0.0388207	0.0226422
ILMN_1231514	Tonsl	tonsoku-like, DNA repair protein	0.0387912	0.0217364
ILMN_2634195	Pax3	paired box gene 3	0.0385328	0.0160448
ILMN_3011376	Cd244	CD244 natural killer cell receptor 2B4	0.0379985	0.0186819
ILMN_2818498	Mup21	major urinary protein 21	0.0377917	0.00350075
ILMN_2739250	Reep4	receptor accessory protein 4	0.0374359	0.0235754
ILMN_2619211	Rln3	relaxin 3	0.0368266	0.0054973
ILMN_2659804	NA	NA	0.0363495	0.00758362
ILMN_1219743	Kcnh5	potassium voltage-gated channel, subfamily H (eag-related), member 5	0.0361993	0.0218832
ILMN_1213030	Map4k2	mitogen-activated protein kinase kinase kinase kinase 2	0.0360409	0.00808314
ILMN_1234579	Olfr828	olfactory receptor 828	0.0359997	0.0114067
ILMN_2589871	Cd28	CD28 antigen	0.0358885	-0.0264751
ILMN_2741629	Tmem130	transmembrane protein 130	0.0354595	0.0135644
ILMN_3117180	Cpsf6	cleavage and polyadenylation specific factor 6	0.0353972	0.00168591
ILMN_2862875	Klhl23	kelch-like 23	0.0353965	0.0279804
ILMN_2672543	Ccdc120	coiled-coil domain containing 120	0.0353911	0.0263576
ILMN_2816196	Oas1g	2'-5' oligoadenylate synthetase 1G	0.0352209	0.0173139
ILMN_3161013	Hk3	hexokinase 3	0.0351245	0.0411078
ILMN_2735735	Cspp1	centrosome and spindle pole associated protein 1	0.0350845	0.0285488
ILMN_2844418	Olfr1437	olfactory receptor 1437	0.0350643	0.028023
ILMN_2676217	Barx2	BarH-like homeobox 2	0.0350163	0.0280883
ILMN_2697817	Tcl1b4	T cell leukemia/lymphoma 1B, 4	0.0349995	0.0396191
ILMN_2646967	Hoxa10	homeobox A10	0.0348951	0.00290473
ILMN_1233693	Slc30a7	solute carrier family 30 (zinc transporter), member 7	0.0348404	0.0285785
ILMN_1224968	Scd3	stearoyl-coenzyme A desaturase 3	0.0348005	0.011966
ILMN_1242101	Tmem184a	transmembrane protein 184a	0.0345687	0.0373711
ILMN_2974016	Ankar	ankyrin and armadillo repeat containing	0.0343743	0.0249532
ILMN_1255112	Camk1d	calcium/calmodulin-dependent protein kinase ID	0.0342342	-0.000345984
ILMN_1249644	Gpr1	G protein-coupled receptor 1	0.034077	0.0201882
ILMN_1221187	Cabs1	calcium binding protein, spermatid specific 1	0.0339086	0.0270452
ILMN_1238266	Mbl1	mannose-binding lectin (protein A) 1	0.0337635	0.0129809
ILMN_1238709	Olfr645	olfactory receptor 645	0.0337005	-0.00257887
ILMN_2964485	Prl3d1	prolactin family 3, subfamily d, member 1	0.033502	0.0235895
ILMN_2710589	Rgp1	RGP1 retrograde golgi transport homolog (S. cerevisiae)	0.0333884	0.0213347
ILMN_3163144	Orc2	origin recognition complex, subunit 2	0.0333809	0.0163273
ILMN_2600115	Olfr586	olfactory receptor 586	0.0333644	0.0211356
ILMN_3156604	Hmgb2	high mobility group box 2	0.0332353	0.0220312
ILMN_2658795	E2f7	E2F transcription factor 7	0.0331422	0.0210194
ILMN_2627081	Dkkl1	dickkopf-like 1	0.0330348	0.0183741
ILMN_2664542	Htr7	5-hydroxytryptamine (serotonin) receptor 7	0.0330062	0.026138
ILMN_3080012	Mdk	midkine	0.0329701	0.00818789
ILMN_2909275	Slc46a1	solute carrier family 46, member 1	0.0329478	0.0344677
ILMN_2686433	NA	NA	0.0329465	0.00634535
ILMN_2510383	Tnfrsf25	tumor necrosis factor receptor superfamily, member 25	0.0328812	0.0102601
ILMN_2468981	Rasl10b	RAS-like, family 10, member B	0.0328692	0.0496909
ILMN_1243528	Dmrta2	doublesex and mab-3 related transcription factor like family A2	0.0328594	0.011799
ILMN_2652482	Dfna5	deafness, autosomal dominant 5 (human)	0.0326515	-0.00929679
ILMN_1233864	Ptgs1	prostaglandin-endoperoxide synthase 1	0.0326339	0.0298681
ILMN_1212619	Mfap3l	microfibrillar-associated protein 3-like	0.0325091	0.0205042
ILMN_2890002	Pcdhgc3	protocadherin gamma subfamily C, 3	0.0324629	0.042249
ILMN_2694230	Krtap6-1	keratin associated protein 6-1	0.0322092	0.0164625
ILMN_2665824	Olfr351	olfactory receptor 351	0.032208	0.00370602
ILMN_2612206	Cdc20	cell division cycle 20	0.0322048	0.0111087
ILMN_2935098	Bmp10	bone morphogenetic protein 10	0.0321907	0.0441508
ILMN_2744514	Veph1	ventricular zone expressed PH domain-containing 1	0.0321837	0.0169926
ILMN_1251446	Eomes	eomesodermin homolog (Xenopus laevis)	0.0321106	0.0219279
ILMN_2607397	Gulp1	GULP, engulfment adaptor PTB domain containing 1	0.0320475	0.00469758
ILMN_2840327	Zfp410	zinc finger protein 410	0.0319405	-0.00591827
ILMN_2631534	Nags	N-acetylglutamate synthase	0.0318536	0.0100755
ILMN_1237518	Dgkg	diacylglycerol kinase, gamma	0.0315041	0.04038
ILMN_2662934	Reg3g	regenerating islet-derived 3 gamma	0.0310662	0.016688
ILMN_1252447	Iqcb1	IQ calmodulin-binding motif containing 1	0.0310177	0.00267282
ILMN_2892211	2310002J15Rik	RIKEN cDNA 2310002J15 gene	0.0309848	0.0166317
ILMN_2679243	Pitx3	paired-like homeodomain transcription factor 3	0.0309822	0.0292661
ILMN_3073406	Slc16a6	solute carrier family 16 (monocarboxylic acid transporters), member 6	0.0308719	0.0166222
ILMN_1248211	Sidt1	SID1 transmembrane family, member 1	0.0307219	0.0321958
ILMN_1234552	Hsd17b6	hydroxysteroid (17-beta) dehydrogenase 6	0.0305388	0.00805599
ILMN_2488343	Wdfy3	WD repeat and FYVE domain containing 3	0.0303644	0.0167863
ILMN_2619390	Inpp5f	inositol polyphosphate-5-phosphatase F	0.0303153	0.00377526
ILMN_2968409	Nlrp4e	NLR family, pyrin domain containing 4E	0.0300706	0.0117511
ILMN_1243429	Tnmd	tenomodulin	0.0300096	0.0127003
ILMN_2915642	Ppp1r32	protein phosphatase 1, regulatory subunit 32	0.0299797	0.0236128
ILMN_1240387	NA	NA	0.0297765	0.0219101
ILMN_2764057	Adrb3	adrenergic receptor, beta 3	0.0295451	0.0478351
ILMN_2655345	Olfr1020	olfactory receptor 1020	0.0294548	0.0179082
ILMN_1217875	Mical2	microtubule associated monooxygenase, calponin and LIM domain containing 2	0.0294288	0.0190667
ILMN_2960325	Ctse	cathepsin E	0.0291175	0.0480662
ILMN_2625699	Fads6	fatty acid desaturase domain family, member 6	0.0291152	0.027421
ILMN_2705946	Sema6a	sema domain, transmembrane domain (TM), and cytoplasmic domain, (semaphorin) 6A	0.0290643	0.00142939
ILMN_1256376	Madd	MAP-kinase activating death domain	0.0289953	0.0286457
ILMN_2918203	Nlrp6	NLR family, pyrin domain containing 6	0.0288379	-0.00241586
ILMN_2772427	Olfr1214	olfactory receptor 1214	0.0286963	0.00498195
ILMN_2728813	Aadac	arylacetamide deacetylase (esterase)	0.0286897	0.0196105
ILMN_1214031	Tctex1d4	Tctex1 domain containing 4	0.0286894	0.00534534
ILMN_2462783	Zfp385a	zinc finger protein 385A	0.0285134	0.00779307
ILMN_2750201	Ppp1r2-ps7	protein phosphatase 1, regulatory (inhibitor) subunit 2, pseudogene 7	0.0284215	-0.000479884
ILMN_2611924	Ctnna2	catenin (cadherin associated protein), alpha 2	0.0283413	0.0220606
ILMN_2513536	Ythdf3	YTH domain family 3	0.0282721	0.00555631
ILMN_1219688	Vmn1r183	vomeronasal 1 receptor 183	0.0281878	0.00790161
ILMN_2707273	Gin1	gypsy retrotransposon integrase 1	0.028187	-0.000629473
ILMN_1256970	NA	NA	0.0279001	0.0052423
ILMN_3070701	Camk2d	calcium/calmodulin-dependent protein kinase II, delta	0.0278383	0.0183117
ILMN_1213265	Aida	axin interactor, dorsalization associated	0.0277589	0.0154299
ILMN_1256119	Klk1b1	kallikrein 1-related peptidase b1	0.0277287	0.0174587
ILMN_2635205	Pabpc2	poly(A) binding protein, cytoplasmic 2	0.0277141	0.012744
ILMN_2826881	Mybl2	myeloblastosis oncogene-like 2	0.0275977	0.0126157
ILMN_2736489	Hexb	hexosaminidase B	0.0273853	0.0131964
ILMN_2783997	Trim10	tripartite motif-containing 10	0.0273593	0.024362
ILMN_2435692	Vmn1r15	vomeronasal 1 receptor 15	0.0272227	0.0376377
ILMN_1251104	Zdhhc24	zinc finger, DHHC domain containing 24	0.0270388	0.00717855
ILMN_2705217	Bmp6	bone morphogenetic protein 6	0.0269051	0.00255812
ILMN_2619200	Ahsp	alpha hemoglobin stabilizing protein	0.0266655	0.060312
ILMN_2450817	Tnfrsf19	tumor necrosis factor receptor superfamily, member 19	0.0265681	0.00621068
ILMN_2867158	3110007F17Rik	RIKEN cDNA 3110007F17 gene	0.0263065	0.00337806
ILMN_1244957	Klf11	Kruppel-like factor 11	0.0262332	0.014767
ILMN_2942628	Rnf182	ring finger protein 182	0.0262006	-0.0131934
ILMN_1219475	Ssbp3	single-stranded DNA binding protein 3	0.0261279	0.0223988
ILMN_2801601	Clec1a	C-type lectin domain family 1, member a	0.0260687	0.0199304
ILMN_1238317	Samd12	sterile alpha motif domain containing 12	0.0258938	0.0122585
ILMN_2748222	Tesc	tescalcin	0.0257625	0.0498055
ILMN_3162214	Hemt1	hematopoietic cell transcript 1	0.0256349	0.0224284
ILMN_2690038	Cbx4	chromobox 4	0.0255942	0.0134139
ILMN_2629959	Cast	calpastatin	0.0255787	0.00343906
ILMN_2814258	2610042L04Rik	RIKEN cDNA 2610042L04 gene	0.0255186	0.00638916
ILMN_2663083	Fcnb	ficolin B	0.0254946	0.0215428
ILMN_1247357	NA	NA	0.0252408	0.0109501
ILMN_2689284	Atl1	atlastin GTPase 1	0.0249025	0.004517
ILMN_2644792	Prpf3	PRP3 pre-mRNA processing factor 3 homolog (yeast)	0.0247559	0.00879769
ILMN_3122897	NA	NA	0.0247357	0.0127419
ILMN_2625085	Prss46	protease, serine, 46	0.0244834	0.0054128
ILMN_1224692	Kank3	KN motif and ankyrin repeat domains 3	0.0244816	0.00243477
ILMN_1215023	Gramd2	GRAM domain containing 2	0.0241926	0.0112384
ILMN_2759660	Smad7	SMAD family member 7	0.0241286	-0.0053552
ILMN_3064382	Phc1	polyhomeotic-like 1 (Drosophila)	0.0241244	0.00344528
ILMN_2762863	NA	NA	0.0240504	0.0295098
ILMN_2703529	Tra2b	transformer 2 beta homolog (Drosophila)	0.0239463	0.0116431
ILMN_2755371	Dlx5	distal-less homeobox 5	0.0238443	0.00654888
ILMN_2987197	H2-M9	histocompatibility 2, M region locus 9	0.0237818	-0.00585073
ILMN_1257875	Gm4736	predicted gene 4736	0.0237424	0.00549243
ILMN_1225841	Shc4	SHC (Src homology 2 domain containing) family, member 4	0.0237167	0.00630668
ILMN_2798820	Zic5	zinc finger protein of the cerebellum 5	0.0236492	0.00985106
ILMN_2613422	Itk	IL2 inducible T cell kinase	0.0235676	0.024419
ILMN_2651412	Scp2	sterol carrier protein 2, liver	0.0234986	0.0214486
ILMN_2629103	Atcay	ataxia, cerebellar, Cayman type homolog (human)	0.0234237	0.0136208
ILMN_3102783	Sp9	trans-acting transcription factor 9	0.0232783	0.0130963
ILMN_2746021	Itgb3bp	integrin beta 3 binding protein (beta3-endonexin)	0.0230548	0.0249879
ILMN_2679464	Mcm10	minichromosome maintenance deficient 10 (S. cerevisiae)	0.0229077	0.0249852
ILMN_2610223	Sox5	SRY-box containing gene 5	0.0228728	-0.00958914
ILMN_3161688	Wnk1	WNK lysine deficient protein kinase 1	0.0228671	0.0351498
ILMN_2707541	Folr1	folate receptor 1 (adult)	0.0227612	0.00650152
ILMN_1237040	Syt6	synaptotagmin VI	0.0227424	0.00205008
ILMN_2847887	Mst1	macrophage stimulating 1 (hepatocyte growth factor-like)	0.0227337	0.020377
ILMN_1217725	Lnpep	leucyl/cystinyl aminopeptidase	0.0226817	0.00337688
ILMN_1246505	Olfr822	olfactory receptor 822	0.0225636	0.0245245
ILMN_2676806	Mbd2	methyl-CpG binding domain protein 2	0.022148	0.0302346
ILMN_2751927	Hesx1	homeobox gene expressed in ES cells	0.0219775	0.0132517
ILMN_2992047	Rhof	ras homolog gene family, member f	0.0219601	0.0134714
ILMN_2708949	1110032A03Rik	RIKEN cDNA 1110032A03 gene	0.0219218	0.0141647
ILMN_2951193	Prss43	protease, serine, 43	0.0219214	0.0148055
ILMN_1213311	Gfra3	glial cell line derived neurotrophic factor family receptor alpha 3	0.0218204	0.0106873
ILMN_2701211	Ttll10	tubulin tyrosine ligase-like family, member 10	0.0215451	0.0118753
ILMN_2920318	Olfr1404	olfactory receptor 1404	0.02153	0.00492309
ILMN_1253062	Insc	inscuteable homolog (Drosophila)	0.0214896	0.0149041
ILMN_2930843	Kl	klotho	0.0214283	-0.00417683
ILMN_1216885	P2rx7	purinergic receptor P2X, ligand-gated ion channel, 7	0.0212834	0.0230269
ILMN_2495554	Tmod2	tropomodulin 2	0.0210728	0.00948866
ILMN_2661588	Sptbn2	spectrin beta, non-erythrocytic 2	0.0205208	0.00873008
ILMN_1255414	Ncs1	neuronal calcium sensor 1	0.0203278	0.00945545
ILMN_2533387	Rdh8	retinol dehydrogenase 8	0.0202782	0.016765
ILMN_2929896	Pbk	PDZ binding kinase	0.0201281	0.00668113
ILMN_3115281	Capg	capping protein (actin filament), gelsolin-like	0.0200549	0.0115493
ILMN_2803878	1110008J03Rik	RIKEN cDNA 1110008J03 gene	0.0200418	0.00598048
ILMN_2657031	Tmtc2	transmembrane and tetratricopeptide repeat containing 2	0.0199738	0.0174627
ILMN_2926265	NA	NA	0.0197527	0.0205594
ILMN_2978857	Senp5	SUMO/sentrin specific peptidase 5	0.0193429	0.0164644
ILMN_2734262	Fbxo43	F-box protein 43	0.0193102	0.00935864
ILMN_2633002	Slc23a1	solute carrier family 23 (nucleobase transporters), member 1	0.0192587	0.00724009
ILMN_2693803	Ankle2	ankyrin repeat and LEM domain containing 2	0.0188126	0.0033372
ILMN_3034659	Dzip1	DAZ interacting protein 1	0.0185848	0.0117531
ILMN_2589662	Bmp7	bone morphogenetic protein 7	0.0183706	0.0109171
ILMN_2677798	Fgf11	fibroblast growth factor 11	0.018108	0.0214903
ILMN_2944703	1700008F21Rik	RIKEN cDNA 1700008F21 gene	0.0179208	0.00967988
ILMN_2694682	Obp1a	odorant binding protein IA	0.0176629	0.0167038
ILMN_2859192	Trpm5	transient receptor potential cation channel, subfamily M, member 5	0.0175328	0.0122217
ILMN_2422291	Vmn1r233	vomeronasal 1 receptor 233	0.0173603	0.00316089
ILMN_1214508	Olfr203	olfactory receptor 203	0.0172294	-0.000888374
ILMN_2846297	3110035E14Rik	RIKEN cDNA 3110035E14 gene	0.0171498	-0.00778856
ILMN_3066821	Dmrtc1a	DMRT-like family C1a	0.0169938	0.0371196
ILMN_2717025	Iqcj	IQ motif containing J	0.0168739	0.000628368
ILMN_2682887	Trmt2a	TRM2 tRNA methyltransferase 2A	-0.00750867	-0.00324495
ILMN_2644746	Ltbp1	latent transforming growth factor beta binding protein 1	-0.0102337	-0.0105254
ILMN_2608776	Glp1r	glucagon-like peptide 1 receptor	-0.0145044	-0.00623922
ILMN_2713419	Slc37a3	solute carrier family 37 (glycerol-3-phosphate transporter), member 3	-0.0147519	-0.0240717
ILMN_1217199	Zfp947	zinc finger protein 947	-0.0155035	-0.00565597
ILMN_1220441	Camk1d	calcium/calmodulin-dependent protein kinase ID	-0.0158102	0.00164096
ILMN_1253122	NA	NA	-0.0160111	-0.0184779
ILMN_3161409	Ints6	integrator complex subunit 6	-0.0162002	-0.00229851
ILMN_1248290	Wnt7a	wingless-related MMTV integration site 7A	-0.0168097	-0.00768819
ILMN_2670361	Setd4	SET domain containing 4	-0.01692	-0.0171803
ILMN_1244894	Eef1a1	eukaryotic translation elongation factor 1 alpha 1	-0.017727	-0.00951406
ILMN_3163448	Cdh8	cadherin 8	-0.017783	-0.00645305
ILMN_2872334	Rfpl4	ret finger protein-like 4	-0.0179513	-0.00568609
ILMN_2768674	Sap18	Sin3-associated polypeptide 18	-0.0180063	-0.0371891
ILMN_2626619	Hist2h4	histone cluster 2, H4	-0.0180266	-0.0243504
ILMN_1231884	Tmem121	transmembrane protein 121	-0.0181354	-0.0015724
ILMN_2836023	Stra13	stimulated by retinoic acid 13	-0.0181415	-0.0141656
ILMN_3127790	Ikzf1	IKAROS family zinc finger 1	-0.0183756	-0.0112933
ILMN_1253486	Eya2	eyes absent 2 homolog (Drosophila)	-0.0184714	-0.00829684
ILMN_2965621	Ankrd34b	ankyrin repeat domain 34B	-0.0184871	-0.0244153
ILMN_1215822	1700001C19Rik	RIKEN cDNA 1700001C19 gene	-0.0185669	0.00250933
ILMN_2672850	Elmo1	engulfment and cell motility 1	-0.0185859	-0.0179231
ILMN_2805934	1700023E05Rik	RIKEN cDNA 1700023E05 gene	-0.0186936	-0.00722457
ILMN_2930203	NA	NA	-0.019215	0.0450388
ILMN_1251608	Gm904	predicted gene 904	-0.0196194	-0.00563819
ILMN_2600660	Mapk8ip3	mitogen-activated protein kinase 8 interacting protein 3	-0.0197	-0.0212916
ILMN_1224538	Psma6	proteasome (prosome, macropain) subunit, alpha type 6	-0.0198642	-0.00211093
ILMN_2626779	Nono	non-POU-domain-containing, octamer binding protein	-0.0199672	-0.0093827
ILMN_1252934	4930465K10Rik	RIKEN cDNA 4930465K10 gene	-0.019983	-0.00846861
ILMN_2951701	AU015228	expressed sequence AU015228	-0.0199839	-0.0241347
ILMN_1246807	Adamdec1	ADAM-like, decysin 1	-0.0200464	-0.0077449
ILMN_2867651	Map7d2	MAP7 domain containing 2	-0.0201774	-0.0141023
ILMN_1228582	Atp12a	ATPase, H+/K+ transporting, nongastric, alpha polypeptide	-0.0201995	-0.0174676
ILMN_2496288	Cd40	CD40 antigen	-0.0204889	-0.0119201
ILMN_2639384	Fndc3a	fibronectin type III domain containing 3A	-0.0206712	-0.0234462
ILMN_2768252	Myl7	myosin, light polypeptide 7, regulatory	-0.0207965	-0.0314474
ILMN_2710688	Slc2a12	solute carrier family 2 (facilitated glucose transporter), member 12	-0.0210288	-0.0196309
ILMN_3079461	Raet1b	retinoic acid early transcript beta	-0.0210744	-0.024287
ILMN_2659062	Add1	adducin 1 (alpha)	-0.0211807	-0.0265628
ILMN_2950199	Hrh4	histamine receptor H4	-0.021183	-0.00667007
ILMN_2473505	Ugt2b5	UDP glucuronosyltransferase 2 family, polypeptide B5	-0.0216157	-0.00206058
ILMN_1213721	Olfr906	olfactory receptor 906	-0.0219836	0.00562291
ILMN_2980247	Notch2	notch 2	-0.0221861	-0.0178329
ILMN_2680850	Gas5	growth arrest specific 5	-0.0222651	-0.0254639
ILMN_2789964	Olfr699	olfactory receptor 699	-0.0224611	-0.0262362
ILMN_2469069	Zfp54	zinc finger protein 54	-0.0227232	-0.0301003
ILMN_1237001	Trim45	tripartite motif-containing 45	-0.0227273	-0.0139781
ILMN_2863385	Colq	collagen-like tail subunit (single strand of homotrimer) of asymmetric acetylcholinesterase	-0.0228344	0.00186092
ILMN_1232800	Cyfip2	cytoplasmic FMR1 interacting protein 2	-0.0228457	-0.0191805
ILMN_2732281	Ndufab1	NADH dehydrogenase (ubiquinone) 1, alpha/beta subcomplex, 1	-0.0228671	-0.00747014
ILMN_2708133	Flrt1	fibronectin leucine rich transmembrane protein 1	-0.0229944	-0.0196233
ILMN_2840082	P2ry12	purinergic receptor P2Y, G-protein coupled 12	-0.0231233	-0.0118865
ILMN_1253791	Kcnv2	potassium channel, subfamily V, member 2	-0.0231335	-0.0055552
ILMN_2777591	Psma1	proteasome (prosome, macropain) subunit, alpha type 1	-0.0231825	-0.0212382
ILMN_2629420	Rassf2	Ras association (RalGDS/AF-6) domain family member 2	-0.0232281	0.00156029
ILMN_2812286	Fgf17	fibroblast growth factor 17	-0.0233067	0.00293858
ILMN_1221613	NA	NA	-0.0233239	-0.0130668
ILMN_2946899	Fam65c	family with sequence similarity 65, member C	-0.0233976	-0.0165175
ILMN_3124037	Kcnip2	Kv channel-interacting protein 2	-0.0236529	-0.026393
ILMN_2915835	BC025446	cDNA sequence BC025446	-0.0236825	-0.0214183
ILMN_2511684	Tlx1	T cell leukemia, homeobox 1	-0.0237084	-0.0235511
ILMN_2632950	Olfr895	olfactory receptor 895	-0.0238646	-0.0151835
ILMN_1223207	Oprd1	opioid receptor, delta 1	-0.0238763	-0.0175947
ILMN_2920992	Olfr1466	olfactory receptor 1466	-0.0239521	-0.00278044
ILMN_2628699	Vmn2r81	vomeronasal 2, receptor 81	-0.024032	-0.00750726
ILMN_2721761	Nab1	Ngfi-A binding protein 1	-0.0240992	0.0123829
ILMN_3162526	Nphp3	nephronophthisis 3 (adolescent)	-0.0244224	0.0111036
ILMN_2652988	Tmem69	transmembrane protein 69	-0.0245043	-0.00171891
ILMN_2588597	A830080D01Rik	RIKEN cDNA A830080D01 gene	-0.0245954	-0.0286265
ILMN_2723355	Stk35	serine/threonine kinase 35	-0.0247702	-0.0165409
ILMN_1237162	Olfr1038-ps	olfactory receptor 1038, pseudogene	-0.024885	-0.0116227
ILMN_2943057	Arl5c	ADP-ribosylation factor-like 5C	-0.0250216	-0.0455919
ILMN_2604383	Cyp7a1	cytochrome P450, family 7, subfamily a, polypeptide 1	-0.0250827	0.00406347
ILMN_3068630	NA	NA	-0.0251353	-3.43645e-05
ILMN_1251736	Ndnf	neuron-derived neurotrophic factor	-0.0251396	-0.0202606
ILMN_1259837	H2-T3	histocompatibility 2, T region locus 3	-0.0253312	-0.00171003
ILMN_3160561	Defb25	defensin beta 25	-0.0254986	0.00102133
ILMN_1231230	Syt14	synaptotagmin XIV	-0.0255037	-0.0205427
ILMN_1215580	Prl7d1	prolactin family 7, subfamily d, member 1	-0.0255267	-0.0288448
ILMN_1216962	Klk1b8	kallikrein 1-related peptidase b8	-0.0256952	-0.00324903
ILMN_2743991	Gorab	golgin, RAB6-interacting	-0.0257707	-0.00851337
ILMN_2651094	Olfr734	olfactory receptor 734	-0.0257995	-0.012992
ILMN_2749632	Slc43a2	solute carrier family 43, member 2	-0.0259902	-0.00863776
ILMN_1235408	Olfr330	olfactory receptor 330	-0.0259955	-0.015906
ILMN_2651743	1100001G20Rik	RIKEN cDNA 1100001G20 gene	-0.0260251	0.00818577
ILMN_2833614	Zfp58	zinc finger protein 58	-0.0260689	-0.0430844
ILMN_3078602	Nfatc2	nuclear factor of activated T cells, cytoplasmic, calcineurin dependent 2	-0.0260689	-0.019896
ILMN_2596575	NA	NA	-0.0261735	-0.0138707
ILMN_2724250	Syt10	synaptotagmin X	-0.0263537	-0.00693573
ILMN_2929966	Oas1d	2'-5' oligoadenylate synthetase 1D	-0.0263599	-0.0129038
ILMN_3160140	C1d	C1D nuclear receptor co-repressor	-0.0266837	-0.00568955
ILMN_1221883	Ghsr	growth hormone secretagogue receptor	-0.0268061	-0.0136454
ILMN_2773921	Hoxb9	homeobox B9	-0.026847	0.00583909
ILMN_1249815	Rplp0	ribosomal protein, large, P0	-0.0268676	-0.0115529
ILMN_1224613	Lrrc69	leucine rich repeat containing 69	-0.0272133	-0.0185596
ILMN_2949877	Eva1c	eva-1 homolog C (C. elegans)	-0.0272299	-0.0214421
ILMN_2763588	Nell1	NEL-like 1	-0.0272382	-0.00373538
ILMN_2856262	Abca14	ATP-binding cassette, sub-family A (ABC1), member 14	-0.0275386	-0.0153896
ILMN_2735717	Grpr	gastrin releasing peptide receptor	-0.0277265	-0.0288958
ILMN_2985079	Dleu7	deleted in lymphocytic leukemia, 7	-0.02773	-0.0290223
ILMN_2753867	Scgb3a2	secretoglobin, family 3A, member 2	-0.0277342	-0.00743696
ILMN_2738413	Olfr726	olfactory receptor 726	-0.0277752	-0.0150396
ILMN_3027262	Fndc3c1	fibronectin type III domain containing 3C1	-0.0279295	-0.0126885
ILMN_2997406	Arl4c	ADP-ribosylation factor-like 4C	-0.028078	-0.0258897
ILMN_1246392	Prom2	prominin 2	-0.0281934	-0.00883764
ILMN_2693706	Ago1	argonaute RISC catalytic subunit 1	-0.0282037	-0.0151548
ILMN_1217003	Nccrp1	non-specific cytotoxic cell receptor protein 1 homolog (zebrafish)	-0.0283157	-0.0167027
ILMN_3066986	H3f3a	H3 histone, family 3A	-0.0283535	-0.0247783
ILMN_1241564	Wdr17	WD repeat domain 17	-0.0283678	0.0113389
ILMN_1231500	Nusap1	nucleolar and spindle associated protein 1	-0.0284212	-0.0219916
ILMN_2672349	Mpc2	mitochondrial pyruvate carrier 2	-0.028475	-0.0178982
ILMN_3154279	Npnt	nephronectin	-0.0284834	-0.0263498
ILMN_2596955	Mbtps2	membrane-bound transcription factor peptidase, site 2	-0.0284949	-0.0226711
ILMN_2760244	Snx7	sorting nexin 7	-0.0285376	-0.0103674
ILMN_2633697	Skp2	S-phase kinase-associated protein 2 (p45)	-0.0285872	-0.0134451
ILMN_2666574	1700001J03Rik	RIKEN cDNA 1700001J03 gene	-0.0286353	-0.0175771
ILMN_1257841	Olfr1022	olfactory receptor 1022	-0.0286438	-0.00137895
ILMN_2745985	Abcc10	ATP-binding cassette, sub-family C (CFTR/MRP), member 10	-0.0288021	-0.0366787
ILMN_3160314	Olfr191	olfactory receptor 191	-0.028864	-0.0288441
ILMN_2519488	Tor2a	torsin family 2, member A	-0.0288975	-0.000205878
ILMN_2932692	Fezf2	Fez family zinc finger 2	-0.02901	-0.00911725
ILMN_2918469	Edem2	ER degradation enhancer, mannosidase alpha-like 2	-0.0290773	0.0171367
ILMN_2449563	Zfp354a	zinc finger protein 354A	-0.0291331	-0.0316495
ILMN_2985788	Gpr150	G protein-coupled receptor 150	-0.0292185	-0.00585383
ILMN_1257159	Clca4	chloride channel calcium activated 4	-0.0293788	-0.0173673
ILMN_1232462	C130079G13Rik	RIKEN cDNA C130079G13 gene	-0.0294014	-0.0398306
ILMN_3037645	Peg10	paternally expressed 10	-0.0294907	-0.00551481
ILMN_2847437	Scimp	SLP adaptor and CSK interacting membrane protein	-0.0295771	-0.0349551
ILMN_2703618	Dvl3	dishevelled 3, dsh homolog (Drosophila)	-0.0297311	-0.0259641
ILMN_2803415	Eppin	epididymal peptidase inhibitor	-0.0297368	-0.021325
ILMN_2594355	Gabra2	gamma-aminobutyric acid (GABA) A receptor, subunit alpha 2	-0.0298067	-0.0259851
ILMN_2910768	Pilra	paired immunoglobin-like type 2 receptor alpha	-0.0298851	-0.0275212
ILMN_2725198	Azgp1	alpha-2-glycoprotein 1, zinc	-0.0298902	0.00589256
ILMN_2755950	Il22	interleukin 22	-0.0300823	-0.0206795
ILMN_3161414	D17H6S53E	DNA segment, Chr 17, human D6S53E	-0.0301173	-0.00568474
ILMN_1241636	Gast	gastrin	-0.0301641	-0.0286512
ILMN_2599861	Defb11	defensin beta 11	-0.0301826	-0.00723938
ILMN_2962199	Csnka2ip	casein kinase 2, alpha prime interacting protein	-0.0302089	-0.0140141
ILMN_2987649	Gzmd	granzyme D	-0.030227	-0.0255529
ILMN_2756771	Gmfb	glia maturation factor, beta	-0.0302897	-0.00570431
ILMN_2690144	Tgm5	transglutaminase 5	-0.0303508	-0.0365781
ILMN_2652645	Gnb2l1	guanine nucleotide binding protein (G protein), beta polypeptide 2 like 1	-0.030421	-0.0117036
ILMN_2636395	Olfr1467	olfactory receptor 1467	-0.0305613	-0.0210517
ILMN_2691820	Gpr143	G protein-coupled receptor 143	-0.0305683	-0.00481529
ILMN_2677231	Hist1h2bc	histone cluster 1, H2bc	-0.0305941	-0.0257002
ILMN_1259991	Arntl2	aryl hydrocarbon receptor nuclear translocator-like 2	-0.0306122	-0.00419226
ILMN_2984802	Cntnap5a	contactin associated protein-like 5A	-0.0308867	-0.0292563
ILMN_3160356	Olfr728	olfactory receptor 728	-0.0310694	-0.0208193
ILMN_1221872	Olfr167	olfactory receptor 167	-0.0310722	-0.00351226
ILMN_3076424	Ppl	periplakin	-0.0310777	-0.0316926
ILMN_1233093	Il1rn	interleukin 1 receptor antagonist	-0.0311116	-0.0220393
ILMN_2884000	Muc5ac	mucin 5, subtypes A and C, tracheobronchial/gastric	-0.0311386	-0.0270505
ILMN_1256562	Prl8a9	prolactin family8, subfamily a, member 9	-0.0312168	-0.0117253
ILMN_2715466	Irgq	immunity-related GTPase family, Q	-0.0312622	-0.0126214
ILMN_2635387	Mogat1	monoacylglycerol O-acyltransferase 1	-0.0314653	-0.008137
ILMN_2591592	Fam126b	family with sequence similarity 126, member B	-0.0314867	-0.0110706
ILMN_2709355	Slc27a4	solute carrier family 27 (fatty acid transporter), member 4	-0.0316594	-0.0254586
ILMN_2627105	Mybl1	myeloblastosis oncogene-like 1	-0.0316996	-0.0257431
ILMN_1239451	Ager	advanced glycosylation end product-specific receptor	-0.0319453	0.0063696
ILMN_1218318	Olfr639	olfactory receptor 639	-0.0319544	-0.0109262
ILMN_2727359	Bmx	BMX non-receptor tyrosine kinase	-0.0319763	-0.00976886
ILMN_2465874	Pcdhb19	protocadherin beta 19	-0.0321546	-0.0168395
ILMN_2975698	Gm5477	type II keratin Kb16P	-0.0323948	-0.0235753
ILMN_2668996	Kel	Kell blood group	-0.0325474	-0.00134535
ILMN_2749317	Itih1	inter-alpha trypsin inhibitor, heavy chain 1	-0.0326772	-0.0349863
ILMN_2761487	40435	selenoprotein	-0.0328026	-0.0339211
ILMN_2859908	NA	NA	-0.0328031	-0.0521696
ILMN_1243799	Adcyap1r1	adenylate cyclase activating polypeptide 1 receptor 1	-0.0329104	-0.00521177
ILMN_1246419	Grhl1	grainyhead-like 1 (Drosophila)	-0.0329442	-0.00700408
ILMN_2736639	Csnk1g1	casein kinase 1, gamma 1	-0.0329863	-0.0206457
ILMN_1247504	Snap91	synaptosomal-associated protein 91	-0.0332676	-0.00864478
ILMN_2791459	Ifng	interferon gamma	-0.0334318	-0.02775
ILMN_2778712	Gm4745	predicted gene 4745	-0.033641	-0.0320242
ILMN_2858587	Calcoco2	calcium binding and coiled-coil domain 2	-0.0337104	-0.021805
ILMN_1236777	Klra21	killer cell lectin-like receptor subfamily A, member 21	-0.0340156	-0.0140033
ILMN_2720740	Tmed9	transmembrane emp24 protein transport domain containing 9	-0.034282	-0.0328462
ILMN_2726931	Blnk	B cell linker	-0.0344249	-0.0311821
ILMN_1224472	Ccl4	chemokine (C-C motif) ligand 4	-0.0345456	-0.0227331
ILMN_2485729	Tmem27	transmembrane protein 27	-0.0346025	-0.0049633
ILMN_2499177	Vmn1r172	vomeronasal 1 receptor 172	-0.0348681	-0.0208797
ILMN_1249624	Ftsj1	FtsJ homolog 1 (E. coli)	-0.0349803	-0.022605
ILMN_2593117	Fbxl22	F-box and leucine-rich repeat protein 22	-0.0349897	-0.0199787
ILMN_3161026	Slc38a8	solute carrier family 38, member 8	-0.0350342	-0.00740314
ILMN_2798138	Gipc2	GIPC PDZ domain containing family, member 2	-0.0350713	-0.0211014
ILMN_3049650	Kcnk6	potassium inwardly-rectifying channel, subfamily K, member 6	-0.0350832	-0.00944407
ILMN_2530460	Zfp948	zinc finger protein 948	-0.0352126	-0.0179048
ILMN_1247769	Cyp3a44	cytochrome P450, family 3, subfamily a, polypeptide 44	-0.0355583	-0.0215564
ILMN_1245519	4932438H23Rik	RIKEN cDNA 4932438H23 gene	-0.0356887	-0.019091
ILMN_2911123	Itga2b	integrin alpha 2b	-0.0359945	-0.0200469
ILMN_1228426	Ccp110	centriolar coiled coil protein 110	-0.0360668	-0.0603602
ILMN_1232761	Lyzl4	lysozyme-like 4	-0.0362579	-0.0545514
ILMN_2654314	Kif1b	kinesin family member 1B	-0.0364064	-0.0414587
ILMN_1229328	Arhgap11a	Rho GTPase activating protein 11A	-0.0365215	-0.0267715
ILMN_2664681	Pias2	protein inhibitor of activated STAT 2	-0.0365609	-0.0193425
ILMN_2805580	Atg3	autophagy related 3	-0.0370675	-0.0201955
ILMN_2864913	Hhat	hedgehog acyltransferase	-0.0371482	-0.00763695
ILMN_3161648	Kncn	kinocilin	-0.0371713	-0.0268304
ILMN_3068699	Pcnxl3	pecanex-like 3 (Drosophila)	-0.0371728	-0.0375475
ILMN_1232451	Phlpp1	PH domain and leucine rich repeat protein phosphatase 1	-0.0373184	-0.0401387
ILMN_2831618	Barx1	BarH-like homeobox 1	-0.0373311	-0.0209597
ILMN_2945330	Tm4sf5	transmembrane 4 superfamily member 5	-0.0376557	-0.0180536
ILMN_2866146	Rps6kb1	ribosomal protein S6 kinase, polypeptide 1	-0.0376817	-0.0152545
ILMN_2689952	Pcdha7	protocadherin alpha 7	-0.0377918	-0.0416083
ILMN_2702087	Rad50	RAD50 homolog (S. cerevisiae)	-0.0378775	-0.0243089
ILMN_2724181	Ferd3l	Fer3-like (Drosophila)	-0.0381352	-0.0329699
ILMN_2916239	Gm6531	predicted gene 6531	-0.0382956	-0.0319796
ILMN_2703204	Cmc2	COX assembly mitochondrial protein 2	-0.0383683	-0.0016594
ILMN_3077168	Pla2g4d	phospholipase A2, group IVD	-0.038405	-0.0352364
ILMN_3161428	Olfr543	olfactory receptor 543	-0.038477	-0.0313604
ILMN_2764391	Muc6	mucin 6, gastric	-0.0385638	-0.0197399
ILMN_2692315	Dpep2	dipeptidase 2	-0.0386696	0.00792404
ILMN_2706803	Crlf3	cytokine receptor-like factor 3	-0.0391177	-0.00156087
ILMN_2628999	Fgfbp3	fibroblast growth factor binding protein 3	-0.0393018	-0.0310115
ILMN_2855928	Spag6	sperm associated antigen 6	-0.0393122	-0.0208507
ILMN_2633678	Myo10	myosin X	-0.0393991	-0.0251496
ILMN_3125181	Rfxank	regulatory factor X-associated ankyrin-containing protein	-0.0394542	-0.0135165
ILMN_2897760	Tmsb15b1	thymosin beta 15b1	-0.0396955	-0.0251415
ILMN_2773789	Pard6a	par-6 (partitioning defective 6,) homolog alpha (C. elegans)	-0.0397622	-0.038459
ILMN_2917180	Foxp3	forkhead box P3	-0.0398832	-0.011694
ILMN_1250001	Mgarp	mitochondria localized glutamic acid rich protein	-0.039885	-0.0112067
ILMN_2970345	Slc35a2	solute carrier family 35 (UDP-galactose transporter), member A2	-0.0399909	-0.0379913
ILMN_2947005	Olfr20	olfactory receptor 20	-0.0402154	-0.0189675
ILMN_2782663	Lsm14b	LSM14 homolog B (SCD6, S. cerevisiae)	-0.0403587	-0.0168712
ILMN_2626318	Elf2	E74-like factor 2	-0.0404825	-0.0353496
ILMN_3005587	1700109H08Rik	RIKEN cDNA 1700109H08 gene	-0.040615	-0.0445108
ILMN_2873220	Olfr1502	olfactory receptor 1502	-0.0406668	-0.0296261
ILMN_1232596	Pom121	nuclear pore membrane protein 121	-0.0406747	-0.0317975
ILMN_2731020	Sult5a1	sulfotransferase family 5A, member 1	-0.0407564	-0.0162309
ILMN_2630319	Ajuba	ajuba LIM protein	-0.0409273	-0.024362
ILMN_2987834	Adamts16	a disintegrin-like and metallopeptidase (reprolysin type) with thrombospondin type 1 motif, 16	-0.0411905	-0.0408358
ILMN_1256755	Apba1	amyloid beta (A4) precursor protein binding, family A, member 1	-0.041263	-0.0418404
ILMN_1223035	Slc22a4	solute carrier family 22 (organic cation transporter), member 4	-0.0414165	-0.0181605
ILMN_2814974	Klra2	killer cell lectin-like receptor, subfamily A, member 2	-0.0417117	-0.0525179
ILMN_1226055	Kcnk2	potassium channel, subfamily K, member 2	-0.0417649	-0.0291442
ILMN_2809334	Zfp37	zinc finger protein 37	-0.0419206	-0.0290959
ILMN_2858106	Tpt1	tumor protein, translationally-controlled 1	-0.0419808	-0.0141485
ILMN_2715876	Papd7	PAP associated domain containing 7	-0.0421839	-0.0460288
ILMN_2673355	Gpr157	G protein-coupled receptor 157	-0.0423392	-0.0458129
ILMN_3162247	Asphd2	aspartate beta-hydroxylase domain containing 2	-0.0425577	-0.0138856
ILMN_2966826	Ttll1	tubulin tyrosine ligase-like 1	-0.0427194	-0.0197197
ILMN_2955395	Katnb1	katanin p80 (WD40-containing) subunit B 1	-0.0427872	-0.010961
ILMN_1237364	Mmp23	matrix metallopeptidase 23	-0.042807	0.0167888
ILMN_2908280	Cypt10	cysteine-rich perinuclear theca 10	-0.0431453	-0.0110398
ILMN_1248535	Calr3	calreticulin 3	-0.043207	-0.0150559
ILMN_2827617	Sorcs1	VPS10 domain receptor protein SORCS 1	-0.0433883	-0.00869683
ILMN_1234988	Gad1	glutamate decarboxylase 1	-0.0434438	-0.0193747
ILMN_2751055	Atf2	activating transcription factor 2	-0.043553	-0.0154534
ILMN_2599392	Simc1	SUMO-interacting motifs containing 1	-0.0441258	-0.0621505
ILMN_3131846	Maneal	mannosidase, endo-alpha-like	-0.0444088	-0.0180687
ILMN_1229783	Hspa12a	heat shock protein 12A	-0.0445653	-0.0273096
ILMN_2756957	Foxred1	FAD-dependent oxidoreductase domain containing 1	-0.0447462	-0.0141799
ILMN_1245721	6820408C15Rik	RIKEN cDNA 6820408C15 gene	-0.0447815	-0.0279772
ILMN_2809571	Tmem136	transmembrane protein 136	-0.0447849	-0.0496506
ILMN_2925196	Aqr	aquarius	-0.0450447	-0.0275736
ILMN_2904930	Gm13152	predicted gene 13152	-0.0451354	-0.0259103
ILMN_1238125	Mastl	microtubule associated serine/threonine kinase-like	-0.0458372	-0.0385863
ILMN_2760088	Sebox	SEBOX homeobox	-0.0459507	-0.0407707
ILMN_2684289	Sema3a	sema domain, immunoglobulin domain (Ig), short basic domain, secreted, (semaphorin) 3A	-0.0462348	-0.0393668
ILMN_2837226	Nudcd3	NudC domain containing 3	-0.0463472	-0.0616613
ILMN_1216763	Brd8	bromodomain containing 8	-0.0463666	-0.0335943
ILMN_2768992	Hs1bp3	HCLS1 binding protein 3	-0.0464717	0.0142866
ILMN_1224336	Spsb1	splA/ryanodine receptor domain and SOCS box containing 1	-0.0469997	-0.0195123
ILMN_2994354	Fam64a	family with sequence similarity 64, member A	-0.0470302	-0.0133614
ILMN_2802952	Narg2	NMDA receptor-regulated gene 2	-0.0470602	-0.0219252
ILMN_2590845	Stmn4	stathmin-like 4	-0.047172	-0.0484134
ILMN_2729708	Cdc14b	CDC14 cell division cycle 14B	-0.0471957	-0.0279695
ILMN_2898319	Aldh1l2	aldehyde dehydrogenase 1 family, member L2	-0.0473342	0.00144897
ILMN_2963754	9430015G10Rik	RIKEN cDNA 9430015G10 gene	-0.047487	-0.0311713
ILMN_1239808	Lysmd2	LysM, putative peptidoglycan-binding, domain containing 2	-0.0478442	-0.00756577
ILMN_1232235	Thada	thyroid adenoma associated	-0.0478588	-0.0432874
ILMN_2687204	Slc15a4	solute carrier family 15, member 4	-0.0482682	-0.0385976
ILMN_2948272	Spc24	SPC24, NDC80 kinetochore complex component, homolog (S. cerevisiae)	-0.0485906	-0.0426029
ILMN_2769978	Ids	iduronate 2-sulfatase	-0.0489819	-0.0364813
ILMN_1254100	Senp6	SUMO/sentrin specific peptidase 6	-0.0490318	-0.059762
ILMN_2715619	Kcns1	K+ voltage-gated channel, subfamily S, 1	-0.0498823	-0.0185983
ILMN_2481799	Zfp317	zinc finger protein 317	-0.0499452	-0.0441859
ILMN_2892479	Dpcd	deleted in primary ciliary dyskinesia	-0.0501331	-0.0180499
ILMN_2771237	Lbp	lipopolysaccharide binding protein	-0.0505573	-0.0365259
ILMN_2996973	Gm4841	predicted gene 4841	-0.0513843	-0.0343045
ILMN_1258629	Col3a1	collagen, type III, alpha 1	-0.0517306	0.0526161
ILMN_2970623	Cenpp	centromere protein P	-0.0520825	-0.0374739
ILMN_1214416	Zfp143	zinc finger protein 143	-0.0524793	0.0127159
ILMN_1252222	Hectd2	HECT domain containing 2	-0.0531102	-0.0819866
ILMN_3091416	Prom2	prominin 2	-0.053426	-0.0285961
ILMN_2687071	Rffl	ring finger and FYVE like domain containing protein	-0.0543441	-0.0529834
ILMN_2731592	Strada	STE20-related kinase adaptor alpha	-0.0561305	-0.0351308
ILMN_1217444	NA	NA	-0.0562258	-0.0584871
ILMN_1237868	Cd24a	CD24a antigen	-0.0566905	-0.0257794
ILMN_1245383	Sec23b	SEC23B (S. cerevisiae)	-0.0568346	-0.031119
ILMN_3128616	Pik3cd	phosphatidylinositol 3-kinase catalytic delta polypeptide	-0.0579031	-0.0527135
ILMN_2600747	Mpg	N-methylpurine-DNA glycosylase	-0.0600228	-0.0537904
ILMN_2683554	Slc8a3	solute carrier family 8 (sodium/calcium exchanger), member 3	-0.0600297	-0.0384284
ILMN_1242419	Exosc10	exosome component 10	-0.0603856	-0.0211407
ILMN_1236150	Ap3b1	adaptor-related protein complex 3, beta 1 subunit	-0.0607264	-0.0558262
ILMN_2609807	Sec61b	Sec61 beta subunit	-0.0609659	-0.0915915
ILMN_2803399	Mcm6	minichromosome maintenance deficient 6 (MIS5 homolog, S. pombe) (S. cerevisiae)	-0.0613025	-0.015007
ILMN_2600627	Noc4l	nucleolar complex associated 4 homolog (S. cerevisiae)	-0.0617426	-0.00724905
ILMN_2721337	G6pdx	glucose-6-phosphate dehydrogenase X-linked	-0.0623667	0.0112681
ILMN_1239024	Nlk	nemo like kinase	-0.0630965	-0.0893224
ILMN_2793281	0610031J06Rik	RIKEN cDNA 0610031J06 gene	-0.0632946	-0.0287346
ILMN_2833163	Fam180a	family with sequence similarity 180, member A	-0.0636583	-0.0093329
ILMN_2751158	Herpud2	HERPUD family member 2	-0.0638814	-0.062666
ILMN_2651706	Dtx4	deltex 4 homolog (Drosophila)	-0.06441	-0.0022643
ILMN_2683620	Preb	prolactin regulatory element binding	-0.0651529	-0.00627898
ILMN_2590054	Dpm1	dolichol-phosphate (beta-D) mannosyltransferase 1	-0.065326	-0.100202
ILMN_2606564	Atic	5-aminoimidazole-4-carboxamide ribonucleotide formyltransferase/IMP cyclohydrolase	-0.0655678	-0.0265365
ILMN_2874816	Cdc14b	CDC14 cell division cycle 14B	-0.0661913	-0.00267425
ILMN_2657728	Stxbp2	syntaxin binding protein 2	-0.0665117	-0.0120663
ILMN_2756496	Ogfod1	2-oxoglutarate and iron-dependent oxygenase domain containing 1	-0.0666383	-0.0139525
ILMN_1250278	Sdad1	SDA1 domain containing 1	-0.0666441	-0.0250479
ILMN_2491860	Ttyh2	tweety homolog 2 (Drosophila)	-0.0666795	-0.0560758
ILMN_2895908	Txlng	taxilin gamma	-0.0672935	-0.0703527
ILMN_2681321	Cntnap2	contactin associated protein-like 2	-0.0673848	-0.0460939
ILMN_2766037	Dio2	deiodinase, iodothyronine, type II	-0.0676923	-0.019785
ILMN_2625167	Eif4g2	eukaryotic translation initiation factor 4, gamma 2	-0.0677686	-0.051174
ILMN_3143304	Them6	thioesterase superfamily member 6	-0.0685489	-0.0971536
ILMN_1220440	Ppil3	peptidylprolyl isomerase (cyclophilin)-like 3	-0.0693913	-0.0682309
ILMN_2763182	Bre	brain and reproductive organ-expressed protein	-0.06946	-0.0851669
ILMN_2745532	Ncaph2	non-SMC condensin II complex, subunit H2	-0.0697347	-0.0494463
ILMN_2608394	Ppp2r5d	protein phosphatase 2, regulatory subunit B (B56), delta isoform	-0.0699693	-0.0473546
ILMN_1247947	Sqrdl	sulfide quinone reductase-like (yeast)	-0.0708902	-0.0632792
ILMN_1224256	Erlin1	ER lipid raft associated 1	-0.0711572	0.00510617
ILMN_1214793	Commd5	COMM domain containing 5	-0.071282	-0.00880431
ILMN_2699833	Kmt2b	lysine (K)-specific methyltransferase 2B	-0.0718172	-0.0145413
ILMN_2718861	1600012H06Rik	RIKEN cDNA 1600012H06 gene	-0.0728693	-0.0788912
ILMN_2804330	Denr	density-regulated protein	-0.073154	-0.0383039
ILMN_2724483	Arhgap10	Rho GTPase activating protein 10	-0.073299	-0.0290692
ILMN_2702464	Flot1	flotillin 1	-0.0742778	-0.100413
ILMN_2634349	Grlf1	glucocorticoid receptor DNA binding factor 1	-0.0744593	-0.0584537
ILMN_1249439	Trabd	TraB domain containing	-0.074884	-0.059828
ILMN_2956741	Naa16	N(alpha)-acetyltransferase 16, NatA auxiliary subunit	-0.0749564	-0.0858243
ILMN_2674228	0610010K14Rik	RIKEN cDNA 0610010K14 gene	-0.0751469	-0.0809756
ILMN_1235047	3110009E18Rik	RIKEN cDNA 3110009E18 gene	-0.0753848	-0.0717401
ILMN_1227882	40240	membrane-associated ring finger (C3HC4) 4	-0.0768808	-0.0603866
ILMN_2594807	4933434E20Rik	RIKEN cDNA 4933434E20 gene	-0.0769047	-0.0413873
ILMN_2655273	Slu7	SLU7 splicing factor homolog (S. cerevisiae)	-0.0770282	-0.0525225
ILMN_2732419	Mettl1	methyltransferase like 1	-0.0770688	-0.0371889
ILMN_1255110	Mybbp1a	MYB binding protein (P160) 1a	-0.0775502	-0.0842919
ILMN_3100322	Maf	avian musculoaponeurotic fibrosarcoma (v-maf) AS42 oncogene homolog	-0.0780892	-0.0631405
ILMN_2908780	Mzt2	mitotic spindle organizing protein 2	-0.0786937	-0.0820821
ILMN_3131766	Trex1	three prime repair exonuclease 1	-0.0791962	-0.0293682
ILMN_2668020	Syt9	synaptotagmin IX	-0.0793272	-0.12279
ILMN_1245757	Nans	N-acetylneuraminic acid synthase (sialic acid synthase)	-0.0793773	-0.037294
ILMN_1227817	Ank3	ankyrin 3, epithelial	-0.0794059	0.0439396
ILMN_2747507	Pitpnm2	phosphatidylinositol transfer protein, membrane-associated 2	-0.0797809	-0.0403653
ILMN_2768209	BC029214	cDNA sequence BC029214	-0.0798113	-0.0947978
ILMN_2509737	Trex1	three prime repair exonuclease 1	-0.0802851	-0.0063571
ILMN_2733933	Naa16	N(alpha)-acetyltransferase 16, NatA auxiliary subunit	-0.0803	-0.105349
ILMN_3092125	NA	NA	-0.0823222	-0.120934
ILMN_2747744	Alyref	Aly/REF export factor	-0.0825128	-0.129276
ILMN_2969172	Tmem87a	transmembrane protein 87A	-0.0828406	-0.0575487
ILMN_3005669	Wwp1	WW domain containing E3 ubiquitin protein ligase 1	-0.0840495	-0.10575
ILMN_2974720	Igf2bp2	insulin-like growth factor 2 mRNA binding protein 2	-0.0844724	0.0534182
ILMN_1216985	Elp2	elongator acetyltransferase complex subunit 2	-0.0851748	-0.109572
ILMN_2911788	Tmprss13	transmembrane protease, serine 13	-0.0854158	-0.00510685
ILMN_2635968	Mfsd8	major facilitator superfamily domain containing 8	-0.0855371	-0.0155808
ILMN_2420366	Zrsr2	zinc finger (CCCH type), RNA binding motif and serine/arginine rich 2	-0.0865481	-0.0816854
ILMN_2692421	Ciz1	CDKN1A interacting zinc finger protein 1	-0.0868491	0.00274453
ILMN_2654495	Iqgap1	IQ motif containing GTPase activating protein 1	-0.0868635	-0.0181648
ILMN_2859902	Ascc1	activating signal cointegrator 1 complex subunit 1	-0.0870212	-0.0352382
ILMN_3159275	Ahnak	AHNAK nucleoprotein (desmoyokin)	-0.0875229	-0.0808973
ILMN_2940394	Gtf3c6	general transcription factor IIIC, polypeptide 6, alpha	-0.0878073	-0.143934
ILMN_3084818	Nr2c2ap	nuclear receptor 2C2-associated protein	-0.0881045	-0.0524141
ILMN_1244356	Msl1	male-specific lethal 1 homolog (Drosophila)	-0.0883169	-0.0911663
ILMN_3004931	2310022A10Rik	RIKEN cDNA 2310022A10 gene	-0.089096	-0.0437985
ILMN_1230062	Cpeb1	cytoplasmic polyadenylation element binding protein 1	-0.0894477	-0.082513
ILMN_2812900	Bmpr1b	bone morphogenetic protein receptor, type 1B	-0.0896042	-0.0719477
ILMN_2998870	Pi4ka	phosphatidylinositol 4-kinase, catalytic, alpha polypeptide	-0.0905328	-0.0713323
ILMN_2801746	Chchd6	coiled-coil-helix-coiled-coil-helix domain containing 6	-0.0906086	-0.0984532
ILMN_3000456	Smek1	SMEK homolog 1, suppressor of mek1 (Dictyostelium)	-0.090827	-0.0843216
ILMN_1236188	Twist1	twist basic helix-loop-helix transcription factor 1	-0.0911703	-0.114726
ILMN_3142248	Phc1	polyhomeotic-like 1 (Drosophila)	-0.0912651	-0.148933
ILMN_2769234	Ntsr2	neurotensin receptor 2	-0.091375	-0.0771572
ILMN_2939012	1500012F01Rik	RIKEN cDNA 1500012F01 gene	-0.0915722	-0.127345
ILMN_2809701	Emid1	EMI domain containing 1	-0.0925543	-0.084457
ILMN_2652187	Cux1	cut-like homeobox 1	-0.0925918	-0.0977067
ILMN_2771441	Tapt1	transmembrane anterior posterior transformation 1	-0.0940216	-0.117217
ILMN_2781805	Egln2	EGL nine homolog 2 (C. elegans)	-0.0948287	-0.0898958
ILMN_1219539	Zfp655	zinc finger protein 655	-0.0956559	-0.05042
ILMN_2681906	Copa	coatomer protein complex subunit alpha	-0.0958509	-0.0815012
ILMN_2732190	Pbrm1	polybromo 1	-0.0959925	0.00419293
ILMN_2777804	Arid2	AT rich interactive domain 2 (ARID, RFX-like)	-0.0970023	-0.0596509
ILMN_2927924	Ufl1	UFM1 specific ligase 1	-0.09837	-0.135119
ILMN_2717621	Rps15a	ribosomal protein S15A	-0.098516	-0.000767041
ILMN_2699635	NA	NA	-0.0986994	-0.0885549
ILMN_2958099	Adssl1	adenylosuccinate synthetase like 1	-0.0989707	-0.0689055
ILMN_2968515	Xpa	xeroderma pigmentosum, complementation group A	-0.0989836	-0.039656
ILMN_1231971	Zmym5	zinc finger, MYM-type 5	-0.0990963	-0.146381
ILMN_2956881	Ppp2r5d	protein phosphatase 2, regulatory subunit B (B56), delta isoform	-0.0995061	-0.107923
ILMN_2974460	Rhobtb2	Rho-related BTB domain containing 2	-0.100093	-0.0364708
ILMN_2677696	Abcf3	ATP-binding cassette, sub-family F (GCN20), member 3	-0.10011	-0.131475
ILMN_2691493	Sssca1	Sjogren's syndrome/scleroderma autoantigen 1 homolog (human)	-0.100293	-0.100201
ILMN_2828687	Mars	methionine-tRNA synthetase	-0.100392	-0.0570563
ILMN_2667805	Ak1	adenylate kinase 1	-0.101173	-0.065792
ILMN_2608804	Ckm	creatine kinase, muscle	-0.10168	-0.0249934
ILMN_2683277	3830406C13Rik	RIKEN cDNA 3830406C13 gene	-0.101744	-0.0784445
ILMN_2744693	Ufc1	ubiquitin-fold modifier conjugating enzyme 1	-0.101972	-0.145142
ILMN_2822160	NA	NA	-0.102017	-0.0468451
ILMN_2851710	Clk4	CDC like kinase 4	-0.10248	-0.0825087
ILMN_2890743	Nosip	nitric oxide synthase interacting protein	-0.102808	-0.179966
ILMN_1252110	Foxj2	forkhead box J2	-0.102848	-0.146656
ILMN_2842930	Polr3k	polymerase (RNA) III (DNA directed) polypeptide K	-0.103018	-0.0585195
ILMN_2617925	Dhx57	DEAH (Asp-Glu-Ala-Asp/His) box polypeptide 57	-0.10385	-0.0126883
ILMN_2650683	Tdrd3	tudor domain containing 3	-0.104334	-0.106119
ILMN_2857580	Rars2	arginyl-tRNA synthetase 2, mitochondrial	-0.104396	-0.106429
ILMN_1250947	Txndc5	thioredoxin domain containing 5	-0.10536	-0.00216642
ILMN_3104118	Pkdcc	protein kinase domain containing, cytoplasmic	-0.105626	-0.0656479
ILMN_2759770	Nploc4	nuclear protein localization 4 homolog (S. cerevisiae)	-0.106321	-0.143136
ILMN_2722353	Pomgnt1	protein O-linked mannose beta1,2-N-acetylglucosaminyltransferase	-0.106638	-0.067805
ILMN_2615035	Mgst3	microsomal glutathione S-transferase 3	-0.107592	-0.126675
ILMN_3160863	Dusp23	dual specificity phosphatase 23	-0.107645	-0.00626202
ILMN_2731197	Cc2d1b	coiled-coil and C2 domain containing 1B	-0.107703	-0.102019
ILMN_2848090	Naa15	N(alpha)-acetyltransferase 15, NatA auxiliary subunit	-0.107792	-0.0511193
ILMN_1220521	S100a16	S100 calcium binding protein A16	-0.108175	-0.0720592
ILMN_1230599	Adam23	a disintegrin and metallopeptidase domain 23	-0.108877	-0.0259019
ILMN_2589318	Pou6f1	POU domain, class 6, transcription factor 1	-0.108949	-0.087796
ILMN_3129011	Mylk2	myosin, light polypeptide kinase 2, skeletal muscle	-0.109072	-0.113373
ILMN_2916791	Zkscan17	zinc finger with KRAB and SCAN domains 17	-0.109356	-0.0787676
ILMN_2481133	Tnni2	troponin I, skeletal, fast 2	-0.109813	-0.0604712
ILMN_2498478	Ttc3	tetratricopeptide repeat domain 3	-0.109864	-0.152238
ILMN_2856628	Fam50a	family with sequence similarity 50, member A	-0.111265	-0.195137
ILMN_3158265	Atf2	activating transcription factor 2	-0.111326	-0.148422
ILMN_2691298	Mrpl27	mitochondrial ribosomal protein L27	-0.112162	-0.197175
ILMN_2980063	Flii	flightless I homolog (Drosophila)	-0.113207	-0.115437
ILMN_2456617	Mapk8	mitogen-activated protein kinase 8	-0.113388	-0.0812816
ILMN_2705067	Ddx47	DEAD (Asp-Glu-Ala-Asp) box polypeptide 47	-0.113523	-0.0824803
ILMN_1230730	Ate1	arginyltransferase 1	-0.114095	-0.13302
ILMN_2695199	St3gal6	ST3 beta-galactoside alpha-2,3-sialyltransferase 6	-0.114196	-0.120454
ILMN_2964344	Dpp9	dipeptidylpeptidase 9	-0.114202	-0.0577552
ILMN_1217406	Fam189b	family with sequence similarity 189, member B	-0.114664	-0.0973515
ILMN_1256031	Cacng6	calcium channel, voltage-dependent, gamma subunit 6	-0.115254	-0.0832325
ILMN_2735981	Emg1	EMG1 nucleolar protein homolog (S. cerevisiae)	-0.115345	-0.035477
ILMN_2613182	Ino80c	INO80 complex subunit C	-0.116028	-0.18235
ILMN_2768073	Parp6	poly (ADP-ribose) polymerase family, member 6	-0.11636	-0.107312
ILMN_1214563	Synpo2l	synaptopodin 2-like	-0.117118	-0.135158
ILMN_2908546	Arfgap1	ADP-ribosylation factor GTPase activating protein 1	-0.117678	-0.0816588
ILMN_2723095	Rapsn	receptor-associated protein of the synapse	-0.118577	-0.113177
ILMN_1219656	Tmem160	transmembrane protein 160	-0.118829	-0.149074
ILMN_2953677	Ei24	etoposide induced 2.4 mRNA	-0.1189	-0.138783
ILMN_3154111	NA	NA	-0.119888	-0.207299
ILMN_1235701	Ythdf1	YTH domain family 1	-0.120114	-0.119869
ILMN_2963580	Lsm12	LSM12 homolog (S. cerevisiae)	-0.120625	-0.0986551
ILMN_1225039	NA	NA	-0.120643	-0.0998201
ILMN_2591134	Ppm1j	protein phosphatase 1J	-0.121695	-0.0838827
ILMN_2648973	Ctcf	CCCTC-binding factor	-0.121939	-0.184505
ILMN_2837156	Nabp2	nucleic acid binding protein 2	-0.122478	-0.107336
ILMN_2677408	Prmt1	protein arginine N-methyltransferase 1	-0.122547	-0.153182
ILMN_2603178	Tfam	transcription factor A, mitochondrial	-0.122674	-0.0749004
ILMN_2665387	Coro1c	coronin, actin binding protein 1C	-0.122865	-0.0673044
ILMN_1242500	Rhot1	ras homolog gene family, member T1	-0.122993	-0.136041
ILMN_1225133	Nosip	nitric oxide synthase interacting protein	-0.1232	-0.162509
ILMN_1254302	Nsfl1c	NSFL1 (p97) cofactor (p47)	-0.123655	-0.145136
ILMN_2639375	Map2k5	mitogen-activated protein kinase kinase 5	-0.123888	-0.105494
ILMN_2744414	Nme3	NME/NM23 nucleoside diphosphate kinase 3	-0.124389	-0.16247
ILMN_2498479	Ttc3	tetratricopeptide repeat domain 3	-0.124947	-0.122903
ILMN_1226468	Csde1	cold shock domain containing E1, RNA binding	-0.12522	-0.105213
ILMN_2656362	Ddx50	DEAD (Asp-Glu-Ala-Asp) box polypeptide 50	-0.125421	-0.155914
ILMN_2674122	Pkia	protein kinase inhibitor, alpha	-0.125514	-0.101973
ILMN_2624280	Rps27l	ribosomal protein S27-like	-0.12581	-0.161451
ILMN_2621588	Nosip	nitric oxide synthase interacting protein	-0.125849	-0.131108
ILMN_2734142	Snta1	syntrophin, acidic 1	-0.12606	-0.0640796
ILMN_2722650	Epc2	enhancer of polycomb homolog 2 (Drosophila)	-0.126738	-0.129569
ILMN_2710544	Stx8	syntaxin 8	-0.126824	-0.0954342
ILMN_2754148	Dusp16	dual specificity phosphatase 16	-0.126882	-0.0886138
ILMN_2422333	Trap1	TNF receptor-associated protein 1	-0.12761	-0.0438359
ILMN_2839877	Hectd2	HECT domain containing 2	-0.127638	-0.192921
ILMN_2755981	Fam178a	family with sequence similarity 178, member A	-0.127971	-0.0418086
ILMN_2613546	Evi5	ecotropic viral integration site 5	-0.128556	-0.120912
ILMN_2645620	Bcap29	B cell receptor associated protein 29	-0.128943	-0.119909
ILMN_2666999	Mvb12b	multivesicular body subunit 12B	-0.129402	-0.0842121
ILMN_2724415	Fam3a	family with sequence similarity 3, member A	-0.1301	-0.178775
ILMN_1234981	Aamp	angio-associated migratory protein	-0.130406	-0.0899615
ILMN_2884050	Map2k2	mitogen-activated protein kinase kinase 2	-0.130948	-0.0991954
ILMN_2600309	Spg7	spastic paraplegia 7 homolog (human)	-0.131238	-0.100545
ILMN_2977390	Gm7120	predicted gene 7120	-0.131733	-0.0270545
ILMN_1216426	Impad1	inositol monophosphatase domain containing 1	-0.131984	-0.108711
ILMN_2684307	Slc37a4	solute carrier family 37 (glucose-6-phosphate transporter), member 4	-0.132824	-0.131391
ILMN_2991912	Rab3a	RAB3A, member RAS oncogene family	-0.133348	-0.0455633
ILMN_2895000	Slc35c2	solute carrier family 35, member C2	-0.13452	-0.135119
ILMN_2947187	Psme4	proteasome (prosome, macropain) activator subunit 4	-0.134835	-0.132261
ILMN_2845974	Rtfdc1	replication termination factor 2 domain containing 1	-0.134912	-0.130806
ILMN_1228233	Gstm1	glutathione S-transferase, mu 1	-0.135022	-0.0277391
ILMN_2908687	Rasgrp3	RAS, guanyl releasing protein 3	-0.135454	-0.135401
ILMN_3138157	Atl2	atlastin GTPase 2	-0.135732	-0.131189
ILMN_1258174	Cse1l	chromosome segregation 1-like (S. cerevisiae)	-0.136165	-0.110885
ILMN_2876554	Sra1	steroid receptor RNA activator 1	-0.136899	-0.145554
ILMN_2676181	Sirt2	sirtuin 2	-0.137471	-0.098381
ILMN_3052726	Auts2	autism susceptibility candidate 2	-0.1377	-0.181138
ILMN_2765196	Camk2g	calcium/calmodulin-dependent protein kinase II gamma	-0.137723	-0.171139
ILMN_2676012	Mybpc2	myosin binding protein C, fast-type	-0.13793	-0.110769
ILMN_2664858	Jsrp1	junctional sarcoplasmic reticulum protein 1	-0.138162	-0.182111
ILMN_1248079	Zmpste24	zinc metallopeptidase, STE24	-0.138278	-0.132481
ILMN_2494244	Vdac2	voltage-dependent anion channel 2	-0.138491	-0.114984
ILMN_3158500	Hs6st1	heparan sulfate 6-O-sulfotransferase 1	-0.138515	-0.112458
ILMN_3007728	Heatr3	HEAT repeat containing 3	-0.138576	-0.147981
ILMN_2986315	Gde1	glycerophosphodiester phosphodiesterase 1	-0.139663	-0.127846
ILMN_2701207	Tma16	translation machinery associated 16 homolog (S. cerevisiae)	-0.139796	-0.0590201
ILMN_2944226	Ccdc124	coiled-coil domain containing 124	-0.141047	-0.0865474
ILMN_1231146	Agfg1	ArfGAP with FG repeats 1	-0.141492	-0.164912
ILMN_3006930	Mospd1	motile sperm domain containing 1	-0.14203	-0.186728
ILMN_1228937	Cyhr1	cysteine and histidine rich 1	-0.142035	-0.236587
ILMN_1228762	Dvl1	dishevelled, dsh homolog 1 (Drosophila)	-0.142579	0.000108369
ILMN_1256488	Ergic2	ERGIC and golgi 2	-0.142811	-0.106849
ILMN_2611352	0610037L13Rik	RIKEN cDNA 0610037L13 gene	-0.142836	-0.0974125
ILMN_2611155	Kcmf1	potassium channel modulatory factor 1	-0.143335	-0.115956
ILMN_3151345	NA	NA	-0.143938	-0.0755443
ILMN_2824683	Usp4	ubiquitin specific peptidase 4 (proto-oncogene)	-0.144505	-0.0401709
ILMN_2624782	Eif2a	eukaryotic translation initiation factor 2A	-0.14518	-0.170012
ILMN_1247682	Atp6v0a1	ATPase, H+ transporting, lysosomal V0 subunit A1	-0.145314	-0.131595
ILMN_2604467	Tmem42	transmembrane protein 42	-0.145496	-0.234977
ILMN_2767674	Ccz1	CCZ1 vacuolar protein trafficking and biogenesis associated	-0.145572	-0.245508
ILMN_2830771	Spag7	sperm associated antigen 7	-0.146573	-0.247176
ILMN_2653936	Ralgapb	Ral GTPase activating protein, beta subunit (non-catalytic)	-0.147538	-0.0942552
ILMN_2944646	Cope	coatomer protein complex, subunit epsilon	-0.147653	-0.148194
ILMN_1236904	Mrpl23	mitochondrial ribosomal protein L23	-0.14775	-0.114233
ILMN_2619836	2310039H08Rik	RIKEN cDNA 2310039H08 gene	-0.148226	-0.146691
ILMN_1236869	Ank1	ankyrin 1, erythroid	-0.149202	-0.191388
ILMN_3135037	Pknox2	Pbx/knotted 1 homeobox 2	-0.14977	-0.0420514
ILMN_3134078	Mark3	MAP/microtubule affinity-regulating kinase 3	-0.150177	-0.0764223
ILMN_3116330	Cuta	cutA divalent cation tolerance homolog (E. coli)	-0.150627	-0.164608
ILMN_2682865	Aspscr1	alveolar soft part sarcoma chromosome region, candidate 1 (human)	-0.150701	-0.145528
ILMN_2634264	Gde1	glycerophosphodiester phosphodiesterase 1	-0.151368	-0.16515
ILMN_2988384	Fbxl4	F-box and leucine-rich repeat protein 4	-0.151552	-0.173269
ILMN_2733073	Ryr1	ryanodine receptor 1, skeletal muscle	-0.151626	-0.154579
ILMN_2833388	Eri3	exoribonuclease 3	-0.151994	-0.134985
ILMN_2760116	Arl6ip4	ADP-ribosylation factor-like 6 interacting protein 4	-0.152139	-0.141897
ILMN_2910995	Gphn	gephyrin	-0.153281	-0.0505409
ILMN_2752224	Mrps28	mitochondrial ribosomal protein S28	-0.153307	-0.191171
ILMN_1212902	Rab4a	RAB4A, member RAS oncogene family	-0.15336	-0.0583583
ILMN_2660028	Ccdc101	coiled-coil domain containing 101	-0.153364	-0.155823
ILMN_1226323	Cul1	cullin 1	-0.153848	-0.0744696
ILMN_2733120	Lbr	lamin B receptor	-0.153865	-0.209554
ILMN_2761594	Cirbp	cold inducible RNA binding protein	-0.153879	-0.266584
ILMN_2697390	Oxr1	oxidation resistance 1	-0.154116	-0.0915223
ILMN_1223667	Snrpb	small nuclear ribonucleoprotein B	-0.154415	-0.0995625
ILMN_3154810	Smarca2	SWI/SNF related, matrix associated, actin dependent regulator of chromatin, subfamily a, member 2	-0.154956	-0.151851
ILMN_2991970	Catsper4	cation channel, sperm associated 4	-0.155861	-0.158574
ILMN_2438793	Tmod4	tropomodulin 4	-0.156009	-0.152526
ILMN_2619107	Lgals1	lectin, galactose binding, soluble 1	-0.156197	-0.113856
ILMN_1235281	Coa6	cytochrome c oxidase assembly factor 6	-0.156726	-0.14025
ILMN_2895364	Ext2	exostoses (multiple) 2	-0.157339	-0.163061
ILMN_2933394	Ppp1r10	protein phosphatase 1, regulatory subunit 10	-0.157408	-0.105676
ILMN_2505841	Cadm1	cell adhesion molecule 1	-0.158015	-0.154864
ILMN_2451470	Vps54	vacuolar protein sorting 54 (yeast)	-0.15813	-0.111904
ILMN_2737158	Ankle2	ankyrin repeat and LEM domain containing 2	-0.158522	-0.121587
ILMN_2743837	Eri3	exoribonuclease 3	-0.158528	-0.115034
ILMN_2668536	Efcab14	EF-hand calcium binding domain 14	-0.158901	-0.218565
ILMN_2601865	Mrpl52	mitochondrial ribosomal protein L52	-0.159442	-0.181832
ILMN_2899591	Lars	leucyl-tRNA synthetase	-0.161416	-0.180153
ILMN_1220726	Satb1	special AT-rich sequence binding protein 1	-0.161828	-0.106731
ILMN_2946873	Ino80c	INO80 complex subunit C	-0.162108	-0.147082
ILMN_2591127	Gm5069	glyceraldehyde-3-phosphate dehydrogenase pseudogene	-0.163657	0.0548569
ILMN_1252619	Exoc7	exocyst complex component 7	-0.163738	-0.144271
ILMN_2658153	NA	NA	-0.164114	-0.135717
ILMN_2659229	Rpl22	ribosomal protein L22	-0.164579	-0.217145
ILMN_2876712	Krba1	KRAB-A domain containing 1	-0.166221	-0.122831
ILMN_2897617	Rps10	ribosomal protein S10	-0.167386	-0.0603932
ILMN_2765989	Otub2	OTU domain, ubiquitin aldehyde binding 2	-0.169009	-0.250039
ILMN_2747229	Raf1	v-raf-leukemia viral oncogene 1	-0.169789	-0.0884512
ILMN_1231996	Pip4k2b	phosphatidylinositol-5-phosphate 4-kinase, type II, beta	-0.169841	-0.171555
ILMN_1251465	Kctd9	potassium channel tetramerisation domain containing 9	-0.170539	-0.268116
ILMN_2756030	Slc8a1	solute carrier family 8 (sodium/calcium exchanger), member 1	-0.172405	-0.189761
ILMN_2933431	Inpp5k	inositol polyphosphate 5-phosphatase K	-0.172707	-0.113966
ILMN_2847869	B230219D22Rik	RIKEN cDNA B230219D22 gene	-0.173732	-0.204118
ILMN_2674213	Cacnb1	calcium channel, voltage-dependent, beta 1 subunit	-0.174546	-0.105404
ILMN_2623793	Zfhx3	zinc finger homeobox 3	-0.176421	-0.0701049
ILMN_1260175	Golga3	golgi autoantigen, golgin subfamily a, 3	-0.177154	-0.20264
ILMN_2935386	Snrnp35	small nuclear ribonucleoprotein 35 (U11/U12)	-0.178722	-0.103302
ILMN_2636490	Htatsf1	HIV TAT specific factor 1	-0.178954	-0.224012
ILMN_3154095	Mlf2	myeloid leukemia factor 2	-0.17921	-0.119267
ILMN_3158200	Anapc5	anaphase-promoting complex subunit 5	-0.179246	-0.118523
ILMN_3006931	Mospd1	motile sperm domain containing 1	-0.179671	-0.226135
ILMN_2759235	NA	NA	-0.180078	-0.0760624
ILMN_2752234	Krba1	KRAB-A domain containing 1	-0.181752	-0.211803
ILMN_3149256	Slc16a3	solute carrier family 16 (monocarboxylic acid transporters), member 3	-0.184729	-0.132092
ILMN_3153940	Unc45b	unc-45 homolog B (C. elegans)	-0.185934	-0.163662
ILMN_2885990	Pdlim3	PDZ and LIM domain 3	-0.186114	-0.207465
ILMN_1227131	Ehbp1l1	EH domain binding protein 1-like 1	-0.187434	-0.285023
ILMN_2724570	Mapk12	mitogen-activated protein kinase 12	-0.187545	-0.227286
ILMN_2603299	Cav3	caveolin 3	-0.188698	-0.0798062
ILMN_2496817	Ulk2	unc-51 like kinase 2	-0.188965	-0.180679
ILMN_1236906	Cdkn2aipnl	CDKN2A interacting protein N-terminal like	-0.189277	-0.167626
ILMN_2749143	2810428I15Rik	RIKEN cDNA 2810428I15 gene	-0.189917	-0.291669
ILMN_2786860	Arl3	ADP-ribosylation factor-like 3	-0.191144	-0.0733864
ILMN_1232561	Rxrg	retinoid X receptor gamma	-0.191794	-0.0752059
ILMN_2866752	Bcap29	B cell receptor associated protein 29	-0.193531	-0.219714
ILMN_2466164	Wfdc1	WAP four-disulfide core domain 1	-0.194032	-0.0857297
ILMN_1217225	Ccdc91	coiled-coil domain containing 91	-0.196378	-0.160492
ILMN_2603647	Clec2d	C-type lectin domain family 2, member d	-0.196558	-0.17171
ILMN_2753196	Copb2	coatomer protein complex, subunit beta 2 (beta prime)	-0.196972	-0.131788
ILMN_2779746	Srp9	signal recognition particle 9	-0.197207	-0.204221
ILMN_2899599	Ddx3y	DEAD (Asp-Glu-Ala-Asp) box polypeptide 3, Y-linked	-0.197425	-0.00202293
ILMN_1232272	Gmppa	GDP-mannose pyrophosphorylase A	-0.200269	-0.156474
ILMN_1377918	Ubc	ubiquitin C	-0.200779	-0.0102155
ILMN_1227163	Nars	asparaginyl-tRNA synthetase	-0.201748	-0.201056
ILMN_2745251	Clk4	CDC like kinase 4	-0.205128	-0.174234
ILMN_2793844	Stk40	serine/threonine kinase 40	-0.205652	-0.261958
ILMN_1225124	Ubr1	ubiquitin protein ligase E3 component n-recognin 1	-0.207263	-0.213059
ILMN_2591066	Mapk9	mitogen-activated protein kinase 9	-0.207633	-0.254382
ILMN_2747480	Srpr	signal recognition particle receptor ('docking protein')	-0.209225	-0.0818209
ILMN_1238479	Mgst3	microsomal glutathione S-transferase 3	-0.210124	-0.0932186
ILMN_2960114	Cyp27a1	cytochrome P450, family 27, subfamily a, polypeptide 1	-0.210701	-0.256707
ILMN_2674407	Arpp19	cAMP-regulated phosphoprotein 19	-0.211528	-0.286516
ILMN_2874228	NA	NA	-0.213155	-0.116727
ILMN_2969845	NA	NA	-0.213453	-0.202336
ILMN_1246611	Cd164	CD164 antigen	-0.214365	-0.176264
ILMN_2965123	Asb12	ankyrin repeat and SOCS box-containing 12	-0.214638	-0.164913
ILMN_2678019	Psmd8	proteasome (prosome, macropain) 26S subunit, non-ATPase, 8	-0.216835	-0.312419
ILMN_2470211	Upf2	UPF2 regulator of nonsense transcripts homolog (yeast)	-0.219838	-0.223661
ILMN_3130055	Ctdsp1	CTD (carboxy-terminal domain, RNA polymerase II, polypeptide A) small phosphatase 1	-0.221151	-0.0946951
ILMN_2596917	Nck2	non-catalytic region of tyrosine kinase adaptor protein 2	-0.221531	0.00770678
ILMN_1256795	Eif2s2	eukaryotic translation initiation factor 2, subunit 2 (beta)	-0.226106	-0.163184
ILMN_1249467	Rap2c	RAP2C, member of RAS oncogene family	-0.226689	-0.20332
ILMN_1214239	Zfp943	zinc finger prtoein 943	-0.226849	-0.229717
ILMN_2698449	Hbegf	heparin-binding EGF-like growth factor	-0.227572	-0.0680255
ILMN_1248215	Sgca	sarcoglycan, alpha (dystrophin-associated glycoprotein)	-0.227648	-0.267476
ILMN_2792267	Tirap	toll-interleukin 1 receptor (TIR) domain-containing adaptor protein	-0.22923	-0.130122
ILMN_2616565	Slc2a3	solute carrier family 2 (facilitated glucose transporter), member 3	-0.229277	-0.351216
ILMN_3156236	Dusp13	dual specificity phosphatase 13	-0.232349	-0.129928
ILMN_2955671	Slc38a2	solute carrier family 38, member 2	-0.232355	-0.110568
ILMN_1236700	Pde4d	phosphodiesterase 4D, cAMP specific	-0.23277	-0.0501972
ILMN_2898917	Otub2	OTU domain, ubiquitin aldehyde binding 2	-0.233567	-0.314363
ILMN_2838645	Ssr3	signal sequence receptor, gamma	-0.23573	-0.2041
ILMN_1250704	Rcsd1	RCSD domain containing 1	-0.236554	-0.154661
ILMN_2654896	Rpl37a	ribosomal protein L37a	-0.237183	-0.0634253
ILMN_1252730	Nudt4	nudix (nucleoside diphosphate linked moiety X)-type motif 4	-0.238763	-0.278338
ILMN_2693922	Egfr	epidermal growth factor receptor	-0.241087	0.0266397
ILMN_2756950	Trim54	tripartite motif-containing 54	-0.241253	-0.201577
ILMN_1225658	Ubl3	ubiquitin-like 3	-0.2417	-0.165204
ILMN_1253504	Ghr	growth hormone receptor	-0.24279	-0.16249
ILMN_2686270	Slain2	SLAIN motif family, member 2	-0.245607	-0.111963
ILMN_2959729	Arhgap20	Rho GTPase activating protein 20	-0.249278	-0.328809
ILMN_2661635	Gyg	glycogenin	-0.250404	-0.285583
ILMN_1252584	C1qtnf4	C1q and tumor necrosis factor related protein 4	-0.258658	-0.226339
ILMN_2658425	Mlf1	myeloid leukemia factor 1	-0.259754	-0.0851698
ILMN_2495289	Slc35b1	solute carrier family 35, member B1	-0.260722	-0.239121
ILMN_2710784	Tecr	trans-2,3-enoyl-CoA reductase	-0.261084	-0.225432
ILMN_1241214	Myh4	myosin, heavy polypeptide 4, skeletal muscle	-0.263969	-0.160763
ILMN_1216623	Tsr3	TSR3 20S rRNA accumulation	-0.266109	-0.200356
ILMN_2609549	Cacng1	calcium channel, voltage-dependent, gamma subunit 1	-0.266346	-0.342339
ILMN_2682623	Aup1	ancient ubiquitous protein 1	-0.266538	-0.161895
ILMN_2657628	NA	NA	-0.2669	-0.179618
ILMN_1230357	Itpr1	inositol 1,4,5-trisphosphate receptor 1	-0.269838	-0.388249
ILMN_2605201	Klhl30	kelch-like 30	-0.272523	-0.181794
ILMN_2932359	Tpi1	triosephosphate isomerase 1	-0.27864	-0.124509
ILMN_1258601	Ywhag	tyrosine 3-monooxygenase/tryptophan 5-monooxygenase activation protein, gamma polypeptide	-0.288058	-0.130911
ILMN_2648967	Arrdc4	arrestin domain containing 4	-0.289497	-0.359369
ILMN_2707207	Hhatl	hedgehog acyltransferase-like	-0.289747	-0.167172
ILMN_3147944	Ap2b1	adaptor-related protein complex 2, beta 1 subunit	-0.29159	-0.195794
ILMN_1239211	Rpl5	ribosomal protein L5	-0.291974	-0.0955466
ILMN_2808811	Gpd1	glycerol-3-phosphate dehydrogenase 1 (soluble)	-0.29504	-0.0186403
ILMN_2873822	Aebp1	AE binding protein 1	-0.311699	-0.10885
ILMN_3108783	Fxyd1	FXYD domain-containing ion transport regulator 1	-0.314097	-0.265373
ILMN_3140071	Rtn4	reticulon 4	-0.314513	-0.148829
ILMN_2667091	Ppp1r3c	protein phosphatase 1, regulatory (inhibitor) subunit 3C	-0.324021	-0.0658969
ILMN_2760977	Impact	imprinted and ancient	-0.330566	-0.0250063
ILMN_1216469	Kcnab1	potassium voltage-gated channel, shaker-related subfamily, beta member 1	-0.331023	-0.415863
ILMN_2657421	Phkb	phosphorylase kinase beta	-0.333375	-0.273565
ILMN_2747677	Ndufaf5	NADH dehydrogenase (ubiquinone) complex I, assembly factor 5	-0.335354	-0.305824
ILMN_2740268	Otub2	OTU domain, ubiquitin aldehyde binding 2	-0.345743	-0.348934
ILMN_1260064	Pfn2	profilin 2	-0.347679	-0.361477
ILMN_2663281	Sel1l3	sel-1 suppressor of lin-12-like 3 (C. elegans)	-0.352045	-0.205648
ILMN_2859613	Ogn	osteoglycin	-0.363432	-0.181278
ILMN_2737710	Tiam1	T cell lymphoma invasion and metastasis 1	-0.366719	-0.381041
ILMN_2709179	Eepd1	endonuclease/exonuclease/phosphatase family domain containing 1	-0.375407	-0.371886
ILMN_2915671	Kcnab1	potassium voltage-gated channel, shaker-related subfamily, beta member 1	-0.382924	-0.523082
ILMN_1220261	Tspan8	tetraspanin 8	-0.389924	-0.306099
ILMN_2670398	Eif4ebp1	eukaryotic translation initiation factor 4E binding protein 1	-0.438488	-0.20149
ILMN_2634905	Fbp2	fructose bisphosphatase 2	-0.582528	-0.292791

## Sheet: Table S2
Supplemental Table 2
Effects of tomatidine and ursolic acid on the 1031 mRNA probes whose signals were significantly altered by tomatidine in quadriceps
of old mice (using a cutoff of P ≤ 0.025 by two-tailed unpaired t-test).
Data are from Mouse Ref-8 version 2.0 BeadChip arrays, which contain > 25,000 probes to > 19,000 mRNA transcripts.
			Log2 Change	Log2 Change
			(Tomatidine Diet -	(Ursolic Acid Diet -
Probe ID	mRNA	Protein	Control Diet)	Control Diet)
ILMN_2687014	Cyp2e1	cytochrome P450, family 2, subfamily e, polypeptide 1	1.307	0.489516
ILMN_2906728	H19	H19 fetal liver mRNA	0.873963	0.568407
ILMN_2762944	Ifi27l2a	interferon, alpha-inducible protein 27 like 2A	0.783605	0.134386
ILMN_2949021	Nceh1	neutral cholesterol ester hydrolase 1	0.503568	0.393482
ILMN_2975345	Cdo1	cysteine dioxygenase 1, cytosolic	0.494336	0.084466
ILMN_1222679	Cidec	cell death-inducing DFFA-like effector c	0.494289	0.0725611
ILMN_2597769	Igf2	insulin-like growth factor 2	0.476744	0.232037
ILMN_2964042	Bgn	biglycan	0.455546	0.26523
ILMN_2940195	Mgst1	microsomal glutathione S-transferase 1	0.454261	0.46413
ILMN_2692644	Adig	adipogenin	0.453979	0.320763
ILMN_3033753	Fndc5	fibronectin type III domain containing 5	0.432493	0.403835
ILMN_1240770	Acly	ATP citrate lyase	0.419071	0.0768767
ILMN_2860804	Tfrc	transferrin receptor	0.417072	0.175594
ILMN_3134598	Pdp2	pyruvate dehyrogenase phosphatase catalytic subunit 2	0.411315	0.295176
ILMN_3112873	Txnip	thioredoxin interacting protein	0.396607	-0.00845025
ILMN_2619848	Tfrc	transferrin receptor	0.390631	0.118644
ILMN_1245221	Chrna1	cholinergic receptor, nicotinic, alpha polypeptide 1 (muscle)	0.375359	0.336569
ILMN_1258600	Acaca	acetyl-Coenzyme A carboxylase alpha	0.367096	0.103636
ILMN_2599794	Apoc1	apolipoprotein C-I	0.366895	0.0456748
ILMN_1226935	Orm1	orosomucoid 1	0.365632	0.102656
ILMN_2712066	Pgd	phosphogluconate dehydrogenase	0.354134	0.152446
ILMN_2868013	Pank1	pantothenate kinase 1	0.347551	0.171922
ILMN_2610234	Il15	interleukin 15	0.330212	0.280466
ILMN_1256775	Thrsp	thyroid hormone responsive	0.327862	0.101308
ILMN_1229161	Eng	endoglin	0.30856	0.24614
ILMN_2927025	Sdcbp	syndecan binding protein	0.297712	0.126656
ILMN_2857957	Mgll	monoglyceride lipase	0.295282	0.155648
ILMN_2669416	Mgst1	microsomal glutathione S-transferase 1	0.28481	0.263606
ILMN_1245307	Fbln2	fibulin 2	0.279807	0.178069
ILMN_2817864	Ckmt2	creatine kinase, mitochondrial 2	0.276678	0.268137
ILMN_3133352	Ung	uracil DNA glycosylase	0.27277	0.294128
ILMN_2717667	Pim3	proviral integration site 3	0.265984	0.191267
ILMN_2840091	Ugcg	UDP-glucose ceramide glucosyltransferase	0.261926	0.149463
ILMN_1241866	Arpp21	cyclic AMP-regulated phosphoprotein, 21	0.260657	0.15889
ILMN_1235374	Decr1	2,4-dienoyl CoA reductase 1, mitochondrial	0.256699	0.18108
ILMN_2716085	Pex6	peroxisomal biogenesis factor 6	0.25327	0.174288
ILMN_2598201	Cox8a	cytochrome c oxidase subunit VIIIa	0.252787	0.175372
ILMN_2645208	Arhgef3	Rho guanine nucleotide exchange factor (GEF) 3	0.25065	0.191593
ILMN_2858399	NA	NA	0.239295	0.226981
ILMN_2514292	Zyx	zyxin	0.23917	0.15212
ILMN_2638875	Cox6a1	cytochrome c oxidase subunit VIa polypeptide 1	0.238372	0.240287
ILMN_2760430	Lrp10	low-density lipoprotein receptor-related protein 10	0.236502	0.184073
ILMN_2597532	App	amyloid beta (A4) precursor protein	0.236362	0.190747
ILMN_1215446	Cidea	cell death-inducing DNA fragmentation factor, alpha subunit-like effector A	0.231676	0.176537
ILMN_2700265	Pex11a	peroxisomal biogenesis factor 11 alpha	0.226609	0.179277
ILMN_2706857	Brk1	BRICK1, SCAR/WAVE actin-nucleating complex subunit	0.22329	0.190392
ILMN_2666272	Hemk1	HemK methyltransferase family member 1	0.223027	0.210627
ILMN_2462448	Tufm	Tu translation elongation factor, mitochondrial	0.22107	0.149088
ILMN_2607880	Tkt	transketolase	0.220391	-0.00383096
ILMN_2850077	Adh1	alcohol dehydrogenase 1 (class I)	0.218596	0.143713
ILMN_1237197	Nrp1	neuropilin 1	0.217858	0.156074
ILMN_2955535	Rmnd1	required for meiotic nuclear division 1 homolog (S. cerevisiae)	0.216281	0.208282
ILMN_2733179	Aldh2	aldehyde dehydrogenase 2, mitochondrial	0.215843	0.191347
ILMN_2872698	Trak2	trafficking protein, kinesin binding 2	0.214749	0.279138
ILMN_1228469	Apoc1	apolipoprotein C-I	0.213117	0.0144068
ILMN_2605400	Cox6a1	cytochrome c oxidase subunit VIa polypeptide 1	0.210478	0.170247
ILMN_2919263	Slc25a1	solute carrier family 25 (mitochondrial carrier, citrate transporter), member 1	0.208092	0.0737002
ILMN_3135781	Anxa3	annexin A3	0.202509	0.0777698
ILMN_1213070	1700037H04Rik	RIKEN cDNA 1700037H04 gene	0.20177	0.134551
ILMN_2757489	Ppp1r11	protein phosphatase 1, regulatory (inhibitor) subunit 11	0.200608	0.0860736
ILMN_2825080	Ldhd	lactate dehydrogenase D	0.200428	0.170425
ILMN_2729458	Idh1	isocitrate dehydrogenase 1 (NADP+), soluble	0.200039	0.0930981
ILMN_2780205	Ctnna1	catenin (cadherin associated protein), alpha 1	0.199781	0.150851
ILMN_2663374	Nr1h3	nuclear receptor subfamily 1, group H, member 3	0.198034	0.100084
ILMN_2609182	Arxes2	adipocyte-related X-chromosome expressed sequence 2	0.197963	0.0453643
ILMN_2664548	Pgls	6-phosphogluconolactonase	0.197609	0.100364
ILMN_2859847	Pygl	liver glycogen phosphorylase	0.193891	0.0305625
ILMN_2727992	Mrpl42	mitochondrial ribosomal protein L42	0.193066	0.171726
ILMN_1221067	Nme1	NME/NM23 nucleoside diphosphate kinase 1	0.189695	0.277519
ILMN_2725428	Dnajb2	DnaJ (Hsp40) homolog, subfamily B, member 2	0.187931	0.0575025
ILMN_2853957	Dag1	dystroglycan 1	0.185135	0.105151
ILMN_2844996	Actn1	actinin, alpha 1	0.183381	0.0720112
ILMN_1235499	Pros1	protein S (alpha)	0.182982	0.0253951
ILMN_2749686	Cdc37l1	cell division cycle 37-like 1	0.182897	0.117904
ILMN_2693258	Cox20	COX20 Cox2 chaperone	0.182394	0.116424
ILMN_1228359	Rit1	Ras-like without CAAX 1	0.178997	0.190859
ILMN_2689274	Dync1h1	dynein cytoplasmic 1 heavy chain 1	0.178739	0.0851732
ILMN_2610531	Spr	sepiapterin reductase	0.177993	0.12805
ILMN_1241151	Lrtm1	leucine-rich repeats and transmembrane domains 1	0.176734	0.0404659
ILMN_1238509	Hmgxb4	HMG box domain containing 4	0.172675	0.160377
ILMN_2639662	Ldhd	lactate dehydrogenase D	0.171048	0.142509
ILMN_2791121	Ak3	adenylate kinase 3	0.169973	-0.0418191
ILMN_2643264	Mrpl3	mitochondrial ribosomal protein L3	0.169677	0.184854
ILMN_2886981	Tm6sf1	transmembrane 6 superfamily member 1	0.166712	0.122369
ILMN_2758198	Sord	sorbitol dehydrogenase	0.166273	0.0868935
ILMN_2975718	Rps6ka1	ribosomal protein S6 kinase polypeptide 1	0.162001	0.00203142
ILMN_1225191	Naprt1	nicotinate phosphoribosyltransferase domain containing 1	0.160982	0.0913743
ILMN_2620959	Cxxc1	CXXC finger 1 (PHD domain)	0.159805	0.066142
ILMN_2898406	Ndufa6	NADH dehydrogenase (ubiquinone) 1 alpha subcomplex, 6 (B14)	0.158726	0.153578
ILMN_1237265	Mrpl28	mitochondrial ribosomal protein L28	0.157971	0.137762
ILMN_2732877	Timm21	tranlocase of inner mitochondrial membrane 21	0.15698	0.199744
ILMN_1230991	Atp5g1	ATP synthase, H+ transporting, mitochondrial F0 complex, subunit c1 (subunit 9)	0.15611	0.159798
ILMN_3007956	Gzf1	GDNF-inducible zinc finger protein 1	0.155988	0.226615
ILMN_2893321	Fam185a	family with sequence similarity 185, member A	0.155585	0.181801
ILMN_2643723	Pef1	penta-EF hand domain containing 1	0.155574	0.125326
ILMN_1239041	Mtch1	mitochondrial carrier homolog 1 (C. elegans)	0.155544	0.0424315
ILMN_2744204	Mrpl34	mitochondrial ribosomal protein L34	0.154819	0.112383
ILMN_3153614	Tmem70	transmembrane protein 70	0.154024	0.0706544
ILMN_2938704	Il15	interleukin 15	0.15138	0.106707
ILMN_1236574	Cenpa	centromere protein A	0.150763	0.110674
ILMN_2664049	Mrpl38	mitochondrial ribosomal protein L38	0.150182	0.0958391
ILMN_2789294	Tmem25	transmembrane protein 25	0.150168	0.113207
ILMN_2706205	Cisd1	CDGSH iron sulfur domain 1	0.149253	0.0445231
ILMN_2747103	Tbca	tubulin cofactor A	0.148557	0.21067
ILMN_3131063	Ccnd3	cyclin D3	0.147823	0.140736
ILMN_2744193	Phyhd1	phytanoyl-CoA dioxygenase domain containing 1	0.144939	0.15935
ILMN_2627093	Cdk2ap2	CDK2-associated protein 2	0.144708	0.114057
ILMN_1220769	Lman2l	lectin, mannose-binding 2-like	0.144499	0.0892445
ILMN_2650392	Rbm28	RNA binding motif protein 28	0.143268	0.0729953
ILMN_2960982	Pex11a	peroxisomal biogenesis factor 11 alpha	0.14313	0.058388
ILMN_2633212	Cox10	cytochrome c oxidase assembly protein 10	0.139806	0.143387
ILMN_2726717	Dpp3	dipeptidylpeptidase 3	0.138475	0.05179
ILMN_2849680	Tmem14c	transmembrane protein 14C	0.135652	0.125315
ILMN_2879848	St3gal3	ST3 beta-galactoside alpha-2,3-sialyltransferase 3	0.135507	0.0469415
ILMN_2857086	Tra2a	transformer 2 alpha homolog (Drosophila)	0.13526	0.149007
ILMN_2829295	Mrps31	mitochondrial ribosomal protein S31	0.134923	0.146645
ILMN_1222637	Anp32a	acidic (leucine-rich) nuclear phosphoprotein 32 family, member A	0.134385	0.107258
ILMN_1255385	Chst1	carbohydrate (keratan sulfate Gal-6) sulfotransferase 1	0.133491	0.0278409
ILMN_2990229	Snrnp25	small nuclear ribonucleoprotein 25 (U11/U12)	0.130611	0.1007
ILMN_1237696	Ppp4c	protein phosphatase 4, catalytic subunit	0.128232	0.105249
ILMN_1245528	Plin3	perilipin 3	0.124245	0.0698633
ILMN_2647156	Pet112	PET112 homolog (S. cerevisiae)	0.122801	0.0648234
ILMN_1258148	Inppl1	inositol polyphosphate phosphatase-like 1	0.122717	0.147206
ILMN_2763679	Sipa1l1	signal-induced proliferation-associated 1 like 1	0.121724	0.028117
ILMN_2938179	Tefm	transcription elongation factor, mitochondrial	0.119683	0.147062
ILMN_2589819	Rabggtb	RAB geranylgeranyl transferase, b subunit	0.118942	0.124513
ILMN_1241535	Tbk1	TANK-binding kinase 1	0.11878	0.101429
ILMN_1224142	Tmem177	transmembrane protein 177	0.118424	0.0976532
ILMN_2658804	Rras	Harvey rat sarcoma oncogene, subgroup R	0.117876	0.201146
ILMN_2827217	Clstn3	calsyntenin 3	0.117222	0.0626884
ILMN_2627296	Pvr	poliovirus receptor	0.116708	0.0270717
ILMN_1238838	Dtx3	deltex 3 homolog (Drosophila)	0.116172	0.133595
ILMN_3139103	Adam15	a disintegrin and metallopeptidase domain 15 (metargidin)	0.115454	0.0966255
ILMN_1237089	Ganab	alpha glucosidase 2 alpha neutral subunit	0.115365	0.0478626
ILMN_1233040	Lemd2	LEM domain containing 2	0.114431	0.098915
ILMN_1214375	Gpn2	GPN-loop GTPase 2	0.114009	0.0802701
ILMN_2814333	Eif2d	eukaryotic translation initiation factor 2D	0.113627	0.0252375
ILMN_2435206	Tmem14c	transmembrane protein 14C	0.113046	0.116315
ILMN_1250816	Apeh	acylpeptide hydrolase	0.110846	0.108518
ILMN_2822131	Hmgcl	3-hydroxy-3-methylglutaryl-Coenzyme A lyase	0.110815	0.0235556
ILMN_2630605	Fscn1	fascin homolog 1, actin bundling protein (Strongylocentrotus purpuratus)	0.110332	0.166925
ILMN_2721439	Csrp2	cysteine and glycine-rich protein 2	0.109933	0.0742465
ILMN_2611450	Ift172	intraflagellar transport 172	0.108948	0.0521002
ILMN_1250882	Lias	lipoic acid synthetase	0.107694	0.0400101
ILMN_1245831	Abcd2	ATP-binding cassette, sub-family D (ALD), member 2	0.107459	0.0746774
ILMN_1240544	Lzic	leucine zipper and CTNNBIP1 domain containing	0.107391	0.0593947
ILMN_2931096	Igf2r	insulin-like growth factor 2 receptor	0.106271	0.0275568
ILMN_1214937	Mrps33	mitochondrial ribosomal protein S33	0.105799	0.0499871
ILMN_2667369	B4galt1	UDP-Gal:betaGlcNAc beta 1,4- galactosyltransferase, polypeptide 1	0.104601	-0.0361764
ILMN_2962632	Atp5j	ATP synthase, H+ transporting, mitochondrial F0 complex, subunit F	0.104413	0.147497
ILMN_1223015	Dedd2	death effector domain-containing DNA binding protein 2	0.103726	0.0881402
ILMN_2780316	Rnpep	arginyl aminopeptidase (aminopeptidase B)	0.103198	0.030146
ILMN_2621847	Cib1	calcium and integrin binding 1 (calmyrin)	0.102683	0.0649185
ILMN_2651643	Naca	nascent polypeptide-associated complex alpha polypeptide	0.102548	0.0634799
ILMN_2698361	Srrt	serrate RNA effector molecule homolog (Arabidopsis)	0.101737	0.104497
ILMN_1220452	Arpc1a	actin related protein 2/3 complex, subunit 1A	0.100564	0.0871935
ILMN_1242239	Srrt	serrate RNA effector molecule homolog (Arabidopsis)	0.100409	0.113578
ILMN_2616215	Letmd1	LETM1 domain containing 1	0.100237	0.0452489
ILMN_2620078	Dap3	death associated protein 3	0.0995781	0.121858
ILMN_2673024	Mrps24	mitochondrial ribosomal protein S24	0.0970792	0.0551196
ILMN_2699134	Gpr81	G protein-coupled receptor 81	0.0967053	0.0483061
ILMN_2643377	Slc8b1	solute carrier family 8 (sodium/lithium/calcium exchanger), member B1	0.0965789	0.0727687
ILMN_2653081	Prkab1	protein kinase, AMP-activated, beta 1 non-catalytic subunit	0.0963368	0.072002
ILMN_2837189	Fam92a	family with sequence similarity 92, member A	0.0956087	0.0568984
ILMN_2864798	Zc3hc1	zinc finger, C3HC type 1	0.0932858	-0.00502146
ILMN_2976191	Stat5a	signal transducer and activator of transcription 5A	0.0922459	0.00232606
ILMN_2982781	Kcnk5	potassium channel, subfamily K, member 5	0.0918125	0.0861301
ILMN_2784230	St8sia4	ST8 alpha-N-acetyl-neuraminide alpha-2,8-sialyltransferase 4	0.0908026	0.0741054
ILMN_1235909	Ak2	adenylate kinase 2	0.0901802	0.0147255
ILMN_2967362	1110057K04Rik	RIKEN cDNA 1110057K04 gene	0.0900776	0.0466564
ILMN_2680406	Rnf44	ring finger protein 44	0.0892262	0.216547
ILMN_1219155	Jak3	Janus kinase 3	0.0887515	0.0459597
ILMN_2674221	Tbc1d7	TBC1 domain family, member 7	0.088714	0.0977313
ILMN_2723491	Elovl1	elongation of very long chain fatty acids (FEN1/Elo2, SUR4/Elo3, yeast)-like 1	0.0885006	-0.000678769
ILMN_3151149	Cpne8	copine VIII	0.0881022	0.0252028
ILMN_1233008	Dhx30	DEAH (Asp-Glu-Ala-His) box polypeptide 30	0.086364	0.0392139
ILMN_1235050	Idh3b	isocitrate dehydrogenase 3 (NAD+) beta	0.0859636	0.012
ILMN_2672458	Gnb5	guanine nucleotide binding protein (G protein), beta 5	0.0859075	0.14721
ILMN_2995290	Dync1i2	dynein cytoplasmic 1 intermediate chain 2	0.0858628	0.045026
ILMN_2616709	Nisch	nischarin	0.0858612	-0.0342348
ILMN_2945095	Tnfrsf10b	tumor necrosis factor receptor superfamily, member 10b	0.0856697	0.060712
ILMN_1233402	Syt11	synaptotagmin XI	0.0846524	0.100792
ILMN_1222794	Ankrd46	ankyrin repeat domain 46	0.0846068	0.0453985
ILMN_1252243	Mfsd10	major facilitator superfamily domain containing 10	0.0845556	0.0205655
ILMN_1255175	Unc45a	unc-45 homolog A (C. elegans)	0.08225	0.0465594
ILMN_2707043	Ebp	phenylalkylamine Ca2+ antagonist (emopamil) binding protein	0.0813088	0.0249797
ILMN_2977129	Atp8b1	ATPase, class I, type 8B, member 1	0.0800187	0.0431632
ILMN_1246017	Afap1l1	actin filament associated protein 1-like 1	0.0795146	-0.0415489
ILMN_3013144	Ttc5	tetratricopeptide repeat domain 5	0.0789957	0.0440681
ILMN_2727318	Pgp	phosphoglycolate phosphatase	0.0788978	0.117751
ILMN_2684279	Edem2	ER degradation enhancer, mannosidase alpha-like 2	0.0788672	0.0185707
ILMN_1257501	Pet112	PET112 homolog (S. cerevisiae)	0.0781443	0.0386916
ILMN_2598990	Lnx2	ligand of numb-protein X 2	0.0771693	0.072782
ILMN_3009010	Suz12	suppressor of zeste 12 homolog (Drosophila)	0.0770568	0.128349
ILMN_3043109	Cnfn	cornifelin	0.0764334	-0.00910857
ILMN_2987599	AI317395	expressed sequence AI317395	0.0735668	0.0982977
ILMN_2687062	Abr	active BCR-related gene	0.0732446	0.06542
ILMN_2694175	Cd97	CD97 antigen	0.0731289	0.0881247
ILMN_3026557	Rbpms	RNA binding protein gene with multiple splicing	0.0721164	0.0363827
ILMN_1253808	Oas1g	2'-5' oligoadenylate synthetase 1G	0.0705928	-0.00325859
ILMN_2923865	Casp6	caspase 6	0.0690025	0.0310758
ILMN_2655144	Lmf1	lipase maturation factor 1	0.0684819	0.0518745
ILMN_1258583	Brf2	BRF2, subunit of RNA polymerase III transcription initiation factor, BRF1-like	0.0678565	0.0380101
ILMN_2839588	Tbcc	tubulin-specific chaperone C	0.0678239	0.0407658
ILMN_1258732	Cryba4	crystallin, beta A4	0.0673288	0.0206027
ILMN_2624809	Mterf	mitochondrial transcription termination factor	0.066152	0.0798513
ILMN_2862379	Rhod	ras homolog gene family, member D	0.0648266	0.0555501
ILMN_2661289	Csprs	component of Sp100-rs	0.0638918	0.0133164
ILMN_2619491	Arfip2	ADP-ribosylation factor interacting protein 2	0.0636147	0.0511712
ILMN_2729197	Hic1	hypermethylated in cancer 1	0.0629836	0.0435267
ILMN_2630423	Ikbkg	inhibitor of kappaB kinase gamma	0.0623675	0.06753
ILMN_2984462	Ercc5	excision repair cross-complementing rodent repair deficiency, complementation group 5	0.0619467	0.0415262
ILMN_2742849	Mcm5	minichromosome maintenance deficient 5, cell division cycle 46 (S. cerevisiae)	0.0612268	0.00200769
ILMN_1247147	Cebpa	CCAAT/enhancer binding protein (C/EBP), alpha	0.0608611	0.0315808
ILMN_1246609	Rasgrp1	RAS guanyl releasing protein 1	0.0599366	0.0374841
ILMN_2851288	Ngfr	nerve growth factor receptor (TNFR superfamily, member 16)	0.0591124	0.0549735
ILMN_1224780	Elovl1	elongation of very long chain fatty acids (FEN1/Elo2, SUR4/Elo3, yeast)-like 1	0.0578539	0.0506639
ILMN_1217855	Nkg7	natural killer cell group 7 sequence	0.0571801	0.0505698
ILMN_1219067	Tor4a	torsin family 4, member A	0.0569022	0.0221823
ILMN_2708906	Neu1	neuraminidase 1	0.0552217	0.023976
ILMN_2687156	Galm	galactose mutarotase	0.0551686	0.0411146
ILMN_1215085	Fkbp10	FK506 binding protein 10	0.0550494	-0.0144274
ILMN_2614752	Elovl6	ELOVL family member 6, elongation of long chain fatty acids (yeast)	0.0547284	-0.00364785
ILMN_2932722	Zfp472	zinc finger protein 472	0.0533759	0.0247867
ILMN_2640570	Pak4	p21 protein (Cdc42/Rac)-activated kinase 4	0.0528849	0.0583182
ILMN_1220609	Ltb4r1	leukotriene B4 receptor 1	0.052413	0.00834735
ILMN_2904321	Akt3	thymoma viral proto-oncogene 3	0.0522314	0.0303017
ILMN_2965737	Klhl34	kelch-like 34	0.0515997	0.0526267
ILMN_2933647	Ggcx	gamma-glutamyl carboxylase	0.0515845	0.0342345
ILMN_3001186	Trpv6	transient receptor potential cation channel, subfamily V, member 6	0.0512279	0.0481075
ILMN_2735350	Gdf15	growth differentiation factor 15	0.0511218	0.0477148
ILMN_1253331	Zfp459	zinc finger protein 459	0.0509298	0.0338616
ILMN_2786217	Poln	DNA polymerase N	0.0508932	0.0360928
ILMN_2851330	Nagk	N-acetylglucosamine kinase	0.0505816	0.052694
ILMN_2468981	Rasl10b	RAS-like, family 10, member B	0.0496909	0.0328692
ILMN_1249264	Pex11a	peroxisomal biogenesis factor 11 alpha	0.0496225	0.0304287
ILMN_2453076	Ypel3	yippee-like 3 (Drosophila)	0.0495031	0.0503534
ILMN_3154581	Gngt2	guanine nucleotide binding protein (G protein), gamma transducing activity polypeptide 2	0.0492737	0.0289091
ILMN_3019907	Sema3b	sema domain, immunoglobulin domain (Ig), short basic domain, secreted, (semaphorin) 3B	0.0490495	0.00468897
ILMN_1221628	Slc4a4	solute carrier family 4 (anion exchanger), member 4	0.0487434	0.0168171
ILMN_2924180	Neurog2	neurogenin 2	0.0485959	0.0215007
ILMN_2685811	Mpdu1	mannose-P-dolichol utilization defect 1	0.0483862	0.0540459
ILMN_2960325	Ctse	cathepsin E	0.0480662	0.0291175
ILMN_2764057	Adrb3	adrenergic receptor, beta 3	0.0478351	0.0295451
ILMN_2628281	Scly	selenocysteine lyase	0.0473264	0.0165451
ILMN_1229095	Kif27	kinesin family member 27	0.0468112	0.0407216
ILMN_2936024	Olfr905	olfactory receptor 905	0.0465555	0.0179921
ILMN_1256894	Kcne4	potassium voltage-gated channel, Isk-related subfamily, gene 4	0.0453199	-0.00375644
ILMN_2930203	NA	NA	0.0450388	-0.019215
ILMN_1227553	Plce1	phospholipase C, epsilon 1	0.0444639	0.0315355
ILMN_2632092	Ppp1r9a	protein phosphatase 1, regulatory (inhibitor) subunit 9A	0.0442587	0.0115243
ILMN_2935098	Bmp10	bone morphogenetic protein 10	0.0441508	0.0321907
ILMN_2660934	Olfr328	olfactory receptor 328	0.0437746	0.0185909
ILMN_3146952	Pde1a	phosphodiesterase 1A, calmodulin-dependent	0.0436389	0.00489665
ILMN_3070576	Glud1	glutamate dehydrogenase 1	0.0436226	0.0223683
ILMN_2837779	Trpv2	transient receptor potential cation channel, subfamily V, member 2	0.0435713	0.0485157
ILMN_2753452	Rdx	radixin	0.0431964	0.0114058
ILMN_1214631	Adck4	aarF domain containing kinase 4	0.0429461	0.0284931
ILMN_2630749	Aldh1a2	aldehyde dehydrogenase family 1, subfamily A2	0.0426046	0.0224145
ILMN_2890002	Pcdhgc3	protocadherin gamma subfamily C, 3	0.042249	0.0324629
ILMN_2777498	Il1b	interleukin 1 beta	0.0420793	-0.00624695
ILMN_2900557	Kif15	kinesin family member 15	0.0409984	0.028428
ILMN_2705508	Slc7a10	solute carrier family 7 (cationic amino acid transporter, y+ system), member 10	0.0408852	0.00850887
ILMN_2634167	Cldn3	claudin 3	0.0408668	0.0107511
ILMN_1228976	Tardbp	TAR DNA binding protein	0.0407104	0.0469496
ILMN_1227900	Il12rb1	interleukin 12 receptor, beta 1	0.0404805	0.0174291
ILMN_2641449	NA	NA	0.0403792	0.0168342
ILMN_2756113	NA	NA	0.0402934	0.0142293
ILMN_1246903	Ap1g2	adaptor protein complex AP-1, gamma 2 subunit	0.0401821	0.00973591
ILMN_3149944	Cklf	chemokine-like factor	0.0401554	-0.00152272
ILMN_1213678	Plec	plectin	0.0399419	0.0197382
ILMN_2801652	NA	NA	0.0398508	0.0212693
ILMN_2802311	Gm1673	predicted gene 1673	0.0397055	0.00700949
ILMN_2697817	Tcl1b4	T cell leukemia/lymphoma 1B, 4	0.0396191	0.0349995
ILMN_2685023	Hmha1	histocompatibility (minor) HA-1	0.0394042	0.0646221
ILMN_3052674	Pgm5	phosphoglucomutase 5	0.0388255	0.062803
ILMN_2920143	Olfr193	olfactory receptor 193	0.0387642	0.00652653
ILMN_1231309	Ly9	lymphocyte antigen 9	0.0385739	0.017895
ILMN_2745602	Olfr996	olfactory receptor 996	0.0383844	-0.0153659
ILMN_2607075	Olfr692	olfactory receptor 692	0.0382088	0.0234568
ILMN_1253641	Ntrk3	neurotrophic tyrosine kinase, receptor, type 3	0.0380851	0.0116246
ILMN_2693509	Kctd7	potassium channel tetramerisation domain containing 7	0.0380847	0.0171518
ILMN_2693403	Cela1	chymotrypsin-like elastase family, member 1	0.0379866	0.0110076
ILMN_2666312	Tmem82	transmembrane protein 82	0.0377553	0.0282583
ILMN_2816895	Olfr371	olfactory receptor 371	0.0376969	0.0129971
ILMN_2435692	Vmn1r15	vomeronasal 1 receptor 15	0.0376377	0.0272227
ILMN_2828560	Mctp2	multiple C2 domains, transmembrane 2	0.0373669	0.0180478
ILMN_2647580	Grip1	glutamate receptor interacting protein 1	0.037177	0.0265128
ILMN_2784068	Ppm1e	protein phosphatase 1E (PP2C domain containing)	0.0371744	0.0387437
ILMN_2522765	Ints12	integrator complex subunit 12	0.0371379	0.0452422
ILMN_3066821	Dmrtc1a	DMRT-like family C1a	0.0371196	0.0169938
ILMN_1221105	Gnmt	glycine N-methyltransferase	0.0368376	0.0214936
ILMN_1217403	Zfp687	zinc finger protein 687	0.0367381	0.000511855
ILMN_3104928	Cenpm	centromere protein M	0.03667	0.0323337
ILMN_3111383	Lonrf1	LON peptidase N-terminal domain and ring finger 1	0.0366531	0.027629
ILMN_2729422	Ror2	receptor tyrosine kinase-like orphan receptor 2	0.0365055	0.0249867
ILMN_2896547	Il20ra	interleukin 20 receptor, alpha	0.0362379	0.0145167
ILMN_2491589	Vgll4	vestigial like 4 (Drosophila)	0.0361682	0.0598357
ILMN_2668608	Rab10	RAB10, member RAS oncogene family	0.0357974	0.0165215
ILMN_2693535	Nup107	nucleoporin 107	0.0355728	0.0210315
ILMN_2921185	Gzmk	granzyme K	0.0355253	0.0160168
ILMN_2872992	NA	NA	0.0352776	0.0269048
ILMN_2986122	Olfr339	olfactory receptor 339	0.0350324	0.0144637
ILMN_1248830	Hist1h2an	histone cluster 1, H2an	0.0350071	0.015578
ILMN_1243504	Il1rl1	interleukin 1 receptor-like 1	0.0345862	0.0110447
ILMN_1214719	Laptm4b	lysosomal-associated protein transmembrane 4B	0.0345815	0.0230215
ILMN_2822905	Ngef	neuronal guanine nucleotide exchange factor	0.0343437	0.00277502
ILMN_2924778	Slc17a3	solute carrier family 17 (sodium phosphate), member 3	0.0340688	0.0156753
ILMN_3161354	Defb26	defensin beta 26	0.0339698	0.0205696
ILMN_1255691	Slco1a5	solute carrier organic anion transporter family, member 1a5	0.0336534	0.0160718
ILMN_2639426	Olfr47	olfactory receptor 47	0.0335392	0.0153383
ILMN_1212935	Fzd4	frizzled homolog 4 (Drosophila)	0.0334945	0.0318486
ILMN_1257212	Hist3h2bb-ps	histone cluster 3, H2bb, pseudogene	0.0333232	0.00559248
ILMN_2867901	Cdc20	cell division cycle 20	0.0331264	0.0294035
ILMN_2836501	Rdh12	retinol dehydrogenase 12	0.0330575	0.0351132
ILMN_2459676	B430010I23Rik	RIKEN cDNA B430010I23 gene	0.0330491	0.0167612
ILMN_2742840	Gpr34	G protein-coupled receptor 34	0.0328257	0.009942
ILMN_2651035	Kremen1	kringle containing transmembrane protein 1	0.0328203	0.0245866
ILMN_1257675	Fam133b	family with sequence similarity 133, member B	0.0323837	0.00820638
ILMN_2513145	Tmlhe	trimethyllysine hydroxylase, epsilon	0.032377	0.0152966
ILMN_2691680	Cyp4a14	cytochrome P450, family 4, subfamily a, polypeptide 14	0.0323402	0.00685901
ILMN_2728879	Abcg2	ATP-binding cassette, sub-family G (WHITE), member 2	0.032025	0.0104549
ILMN_1256578	Dpy19l1	dpy-19-like 1 (C. elegans)	0.0315234	0.0134118
ILMN_2604179	Lrrc3	leucine rich repeat containing 3	0.0310089	0.00538326
ILMN_2625377	Rgs1	regulator of G-protein signaling 1	0.0309601	0.0109797
ILMN_2687612	Syne3	spectrin repeat containing, nuclear envelope family member 3	0.0309077	-0.010166
ILMN_2699451	Ppp1r7	protein phosphatase 1, regulatory (inhibitor) subunit 7	0.0307549	0.00478563
ILMN_2882164	Thrap3	thyroid hormone receptor associated protein 3	0.0307156	0.0246544
ILMN_2850048	Vmn1r201	vomeronasal 1 receptor 201	0.0307	0.00365764
ILMN_2596049	Olfr259	olfactory receptor 259	0.0306862	0.0270389
ILMN_2676806	Mbd2	methyl-CpG binding domain protein 2	0.0302346	0.022148
ILMN_1246260	Nbeal1	neurobeachin like 1	0.0300633	0.0104036
ILMN_2427766	Tspyl1	testis-specific protein, Y-encoded-like 1	0.0300489	0.004262
ILMN_2687661	Mfng	MFNG O-fucosylpeptide 3-beta-N-acetylglucosaminyltransferase	0.0299121	0.0481509
ILMN_2628157	Krtap13	keratin associated protein 13	0.0297649	0.0278478
ILMN_2990768	Olfr961	olfactory receptor 961	0.0296911	0.0181263
ILMN_3076680	Gm9292	predicted gene 9292	0.0296082	0.0114668
ILMN_2651722	Klri2	killer cell lectin-like receptor family I member 2	0.0292972	0.0232006
ILMN_1231600	Ptgs2	prostaglandin-endoperoxide synthase 2	0.0290182	0.0149265
ILMN_2682632	Mapkapk5	MAP kinase-activated protein kinase 5	0.0287676	0.0176779
ILMN_1256376	Madd	MAP-kinase activating death domain	0.0286457	0.0289953
ILMN_2482362	Vmn1r25	vomeronasal 1 receptor 25	0.0285783	0.00765772
ILMN_2735735	Cspp1	centrosome and spindle pole associated protein 1	0.0285488	0.0350845
ILMN_3151642	Myocd	myocardin	0.0283441	0.00245868
ILMN_2462222	Trpm3	transient receptor potential cation channel, subfamily M, member 3	0.0282906	0.0339695
ILMN_3161824	4930430D24Rik	RIKEN cDNA 4930430D24 gene	0.0279305	0.0188894
ILMN_2634140	2310042E22Rik	RIKEN cDNA 2310042E22 gene	0.0276605	-0.000553489
ILMN_2625699	Fads6	fatty acid desaturase domain family, member 6	0.027421	0.0291152
ILMN_2485055	Wwox	WW domain-containing oxidoreductase	0.027414	0.0228411
ILMN_1229813	Krt16	keratin 16	0.0273414	0.00380348
ILMN_2840313	4921530L21Rik	RIKEN cDNA 4921530L21 gene	0.0272544	0.0202412
ILMN_1221187	Cabs1	calcium binding protein, spermatid specific 1	0.0270452	0.0339086
ILMN_3143621	2610020H08Rik	RIKEN cDNA 2610020H08 gene	0.0269666	0.0242587
ILMN_2762701	Scn1a	sodium channel, voltage-gated, type I, alpha	0.0269429	0.0127586
ILMN_1244891	Cst7	cystatin F (leukocystatin)	0.0269268	0.0209345
ILMN_1242716	NA	NA	0.0268349	0.0225229
ILMN_1239971	Olfr25	olfactory receptor 25	0.0267552	0.0444469
ILMN_3004538	2900092C05Rik	RIKEN cDNA 2900092C05 gene	0.0267459	-0.00743994
ILMN_2836721	Gm16387	predicted gene 16387	0.0266936	0.0211538
ILMN_2759436	Tgds	TDP-glucose 4,6-dehydratase	0.0259795	0.0297394
ILMN_2708607	Il17c	interleukin 17C	0.0258075	0.0111775
ILMN_2435673	Zfp422	zinc finger protein 422	0.0257632	0.016007
ILMN_1244521	Deaf1	deformed epidermal autoregulatory factor 1 (Drosophila)	0.0257294	0.0196698
ILMN_2796420	Kcnv1	potassium channel, subfamily V, member 1	0.0255865	0.0401018
ILMN_2995263	Gm1082	predicted gene 1082	0.025532	0.0145955
ILMN_2689488	Idi2	isopentenyl-diphosphate delta isomerase 2	0.0254697	0.0043705
ILMN_3157530	Cabyr	calcium-binding tyrosine-(Y)-phosphorylation regulated (fibrousheathin 2)	0.025409	0.011517
ILMN_2729588	Sytl3	synaptotagmin-like 3	0.0253838	0.012546
ILMN_3162257	Vrtn	vertebrae development associated	0.0253835	0.00843151
ILMN_2640909	Nrxn3	neurexin III	0.025362	0.00867973
ILMN_1245642	Hoxc11	homeobox C11	0.0251792	0.00109332
ILMN_2793495	NA	NA	0.0247025	-0.00327274
ILMN_1233677	Strn	striatin, calmodulin binding protein	0.0246617	0.0242094
ILMN_2739421	AI182371	expressed sequence AI182371	0.0244902	-0.00323517
ILMN_1243155	Olfr818	olfactory receptor 818	0.0241502	0.0116831
ILMN_2611591	Serpina3b	serine (or cysteine) peptidase inhibitor, clade A, member 3B	0.0241011	0.00778078
ILMN_3053655	Smagp	small cell adhesion glycoprotein	0.0238055	0.0180499
ILMN_1243178	Olfr593	olfactory receptor 593	0.0236305	0.0114328
ILMN_2915642	Ppp1r32	protein phosphatase 1, regulatory subunit 32	0.0236128	0.0299797
ILMN_2600483	Olfr536	olfactory receptor 536	0.0233459	0.0040736
ILMN_2651369	Kcnk2	potassium channel, subfamily K, member 2	0.0229303	0.0186337
ILMN_2958626	Uhmk1	U2AF homology motif (UHM) kinase 1	0.0227254	0.0183068
ILMN_2753643	Asnsd1	asparagine synthetase domain containing 1	0.0225921	0.0114063
ILMN_2471939	Zfp2	zinc finger protein 2	0.0225208	-0.00599223
ILMN_2734135	Olfr480	olfactory receptor 480	0.0224953	0.0118501
ILMN_3162214	Hemt1	hematopoietic cell transcript 1	0.0224284	0.0256349
ILMN_2648607	Mau2	MAU2 chromatid cohesion factor homolog (C. elegans)	0.0223588	0.0196383
ILMN_1251446	Eomes	eomesodermin homolog (Xenopus laevis)	0.0219279	0.0321106
ILMN_2632931	Spats2	spermatogenesis associated, serine-rich 2	0.0218982	0.00842901
ILMN_2658072	Acsm5	acyl-CoA synthetase medium-chain family member 5	0.0218656	0.0134752
ILMN_1222014	Th	tyrosine hydroxylase	0.0218408	0.00328943
ILMN_2663083	Fcnb	ficolin B	0.0215428	0.0254946
ILMN_1216020	Oas3	2'-5' oligoadenylate synthetase 3	0.0213325	-0.00481872
ILMN_1227208	Iars	isoleucine-tRNA synthetase	0.0212974	0.00900056
ILMN_2714956	BC030500	cDNA sequence BC030500	0.0212079	0.00144896
ILMN_2899488	Spata17	spermatogenesis associated 17	0.0211144	0.0077489
ILMN_1252489	Il17b	interleukin 17B	0.0209154	0.0059886
ILMN_2658827	Il31ra	interleukin 31 receptor A	0.0208918	-0.0110475
ILMN_2594139	6330403K07Rik	RIKEN cDNA 6330403K07 gene	0.0208784	0.0182713
ILMN_1228474	Ctsj	cathepsin J	0.0208318	0.0200275
ILMN_2597229	Manf	mesencephalic astrocyte-derived neurotrophic factor	0.0204398	0.000497378
ILMN_3054469	Cd209c	CD209c antigen	0.0202599	8.4992e-06
ILMN_2987207	Zfp382	zinc finger protein 382	0.0202251	-0.0103636
ILMN_1214505	Tgfbr1	transforming growth factor, beta receptor I	0.0200576	-0.00328575
ILMN_1217361	Gpr26	G protein-coupled receptor 26	0.019615	0.0137061
ILMN_2678324	Hes2	hairy and enhancer of split 2 (Drosophila)	0.0195547	0.0168212
ILMN_2990390	Sprr2k	small proline-rich protein 2K	0.019415	0.0185378
ILMN_2702266	Crygs	crystallin, gamma S	0.0191921	0.015183
ILMN_2725647	Lmbrd1	LMBR1 domain containing 1	0.0182747	0.00292356
ILMN_2696182	Actl6b	actin-like 6B	0.0182283	0.00282397
ILMN_1259004	Fam188a	family with sequence similarity 188, member A	0.0181987	0.000433306
ILMN_1243320	Bpifa3	BPI fold containing family A, member 3	0.0175551	0.0181903
ILMN_2850260	Cts3	cathepsin 3	0.016343	0.0116984
ILMN_3046219	Fam53b	family with sequence similarity 53, member B	0.0161956	-0.00597116
ILMN_2600004	Plk4	polo-like kinase 4	0.0152391	0.0154983
ILMN_1226615	Osgepl1	O-sialoglycoprotein endopeptidase-like 1	0.0121023	0.020382
ILMN_1220236	Ctsg	cathepsin G	-0.0147683	-0.00736331
ILMN_2718293	Amelx	amelogenin, X-linked	-0.0153806	0.000113194
ILMN_2636064	Acad8	acyl-Coenzyme A dehydrogenase family, member 8	-0.0155966	-0.00987713
ILMN_2791935	Htr3b	5-hydroxytryptamine (serotonin) receptor 3B	-0.0157778	0.0154925
ILMN_3073643	NA	NA	-0.01608	-0.00318609
ILMN_2714539	Gab2	growth factor receptor bound protein 2-associated protein 2	-0.0161581	-0.0141815
ILMN_2989843	Synj2	synaptojanin 2	-0.0166272	0.00162003
ILMN_1241782	Olfr168	olfactory receptor 168	-0.0170385	-0.0127297
ILMN_2593159	Pkd2l2	polycystic kidney disease 2-like 2	-0.0174443	-0.000480486
ILMN_1219189	Ptprf	protein tyrosine phosphatase, receptor type, F	-0.0175088	-0.00309736
ILMN_3000236	F11	coagulation factor XI	-0.0175291	-0.0175259
ILMN_1258642	Kctd18	potassium channel tetramerisation domain containing 18	-0.0176151	-0.00083661
ILMN_1233045	Dhx29	DEAH (Asp-Glu-Ala-His) box polypeptide 29	-0.0176183	0.00456338
ILMN_2647146	Nin	ninein	-0.017737	-0.0180092
ILMN_1233827	Enox2	ecto-NOX disulfide-thiol exchanger 2	-0.0180673	-0.000167542
ILMN_2947005	Olfr20	olfactory receptor 20	-0.0189675	-0.0402154
ILMN_2658200	Scgb3a1	secretoglobin, family 3A, member 1	-0.019078	-0.015278
ILMN_1232800	Cyfip2	cytoplasmic FMR1 interacting protein 2	-0.0191805	-0.0228457
ILMN_2710176	Kazald1	Kazal-type serine peptidase inhibitor domain 1	-0.0192862	-0.0123682
ILMN_3078602	Nfatc2	nuclear factor of activated T cells, cytoplasmic, calcineurin dependent 2	-0.019896	-0.0260689
ILMN_2943790	G6pd2	glucose-6-phosphate dehydrogenase 2	-0.0203774	-0.0187505
ILMN_2736639	Csnk1g1	casein kinase 1, gamma 1	-0.0206457	-0.0329863
ILMN_2746402	Adam29	a disintegrin and metallopeptidase domain 29	-0.0207481	-0.00392679
ILMN_3142104	Tmprss9	transmembrane protease, serine 9	-0.020933	0.0108247
ILMN_2915835	BC025446	cDNA sequence BC025446	-0.0214183	-0.0236825
ILMN_2615766	Irak1	interleukin-1 receptor-associated kinase 1	-0.0216634	-0.0135352
ILMN_1228833	Pcdh10	protocadherin 10	-0.0217959	-0.022681
ILMN_2737390	Moxd1	monooxygenase, DBH-like 1	-0.0219103	0.000487343
ILMN_1220477	Prkar2b	protein kinase, cAMP dependent regulatory, type II beta	-0.0221035	0.00536968
ILMN_2684770	Lmbrd2	LMBR1 domain containing 2	-0.0221106	-0.0221235
ILMN_2731854	Creg2	cellular repressor of E1A-stimulated genes 2	-0.0221467	-0.00932965
ILMN_2708190	Angptl3	angiopoietin-like 3	-0.0224224	-0.00371824
ILMN_2609831	Hs3st2	heparan sulfate (glucosamine) 3-O-sulfotransferase 2	-0.0224459	-0.0186489
ILMN_2857692	Zfp369	zinc finger protein 369	-0.0224601	0.00264054
ILMN_1231293	D730039F16Rik	RIKEN cDNA D730039F16 gene	-0.022864	-0.0145046
ILMN_1249005	Slfn9	schlafen 9	-0.0229954	-0.0101254
ILMN_2804996	Ttc30b	tetratricopeptide repeat domain 30B	-0.0231755	-0.0169199
ILMN_2954749	Gm5570	predicted gene 5570	-0.0233956	-0.00998582
ILMN_2639384	Fndc3a	fibronectin type III domain containing 3A	-0.0234462	-0.0206712
ILMN_1217634	Olfr981	olfactory receptor 981	-0.0236332	-0.0189348
ILMN_1232019	Efcab5	EF-hand calcium binding domain 5	-0.0237479	-0.00899716
ILMN_1215890	Creb1	cAMP responsive element binding protein 1	-0.023806	-0.00313346
ILMN_2713419	Slc37a3	solute carrier family 37 (glycerol-3-phosphate transporter), member 3	-0.0240717	-0.0147519
ILMN_1241949	Dlx5	distal-less homeobox 5	-0.0242593	-0.0127373
ILMN_1254220	Amer2	APC membrane recruitment 2	-0.0243204	-0.000772186
ILMN_1256784	Olfr1324	olfactory receptor 1324	-0.024391	0.00776679
ILMN_2965621	Ankrd34b	ankyrin repeat domain 34B	-0.0244153	-0.0184871
ILMN_2967824	Apbb1ip	amyloid beta (A4) precursor protein-binding, family B, member 1 interacting protein	-0.0245433	-0.0103385
ILMN_2738707	Zfand4	zinc finger, AN1-type domain 4	-0.0245994	-0.00946189
ILMN_2751761	Nucks1	nuclear casein kinase and cyclin-dependent kinase substrate 1	-0.0246919	-0.0194588
ILMN_1253148	Kl	klotho	-0.0247238	-0.00423937
ILMN_1234063	Slc25a31	solute carrier family 25 (mitochondrial carrier; adenine nucleotide translocator), member 31	-0.025102	-0.0170553
ILMN_2682859	Slc22a13	solute carrier family 22 (organic cation transporter), member 13	-0.0252878	-0.00735923
ILMN_1214839	Timm8a2	translocase of inner mitochondrial membrane 8A2	-0.0254205	-0.0127929
ILMN_1229379	Syt13	synaptotagmin XIII	-0.025423	-0.0167147
ILMN_2680850	Gas5	growth arrest specific 5	-0.0254639	-0.0222651
ILMN_3013905	NA	NA	-0.0254948	-0.00256487
ILMN_2708319	Fbxw11	F-box and WD-40 domain protein 11	-0.0256511	0.0215045
ILMN_2677231	Hist1h2bc	histone cluster 1, H2bc	-0.0257002	-0.0305941
ILMN_2627105	Mybl1	myeloblastosis oncogene-like 1	-0.0257431	-0.0316996
ILMN_2997406	Arl4c	ADP-ribosylation factor-like 4C	-0.0258897	-0.028078
ILMN_2904930	Gm13152	predicted gene 13152	-0.0259103	-0.0451354
ILMN_2703618	Dvl3	dishevelled 3, dsh homolog (Drosophila)	-0.0259641	-0.0297311
ILMN_2594355	Gabra2	gamma-aminobutyric acid (GABA) A receptor, subunit alpha 2	-0.0259851	-0.0298067
ILMN_2651797	Adra1d	adrenergic receptor, alpha 1d	-0.0260875	-0.017967
ILMN_2717079	Hoxa11	homeobox A11	-0.0261645	-0.0157432
ILMN_2789964	Olfr699	olfactory receptor 699	-0.0262362	-0.0224611
ILMN_2784514	Lilra5	leukocyte immunoglobulin-like receptor, subfamily A (with TM domain), member 5	-0.0262561	-0.0169496
ILMN_3047327	NA	NA	-0.0263065	-0.00174729
ILMN_2656915	Bhlha9	basic helix-loop-helix family, member a9	-0.0263588	-0.0128542
ILMN_3124037	Kcnip2	Kv channel-interacting protein 2	-0.026393	-0.0236529
ILMN_2935985	S1pr3	sphingosine-1-phosphate receptor 3	-0.0265702	-0.024209
ILMN_2620517	Mlx	MAX-like protein X	-0.0266761	0.00868094
ILMN_2664788	Cypt3	cysteine-rich perinuclear theca 3	-0.0267508	-0.0243975
ILMN_2593662	Psmd9	proteasome (prosome, macropain) 26S subunit, non-ATPase, 9	-0.0269532	0.00428377
ILMN_2663704	Smchd1	SMC hinge domain containing 1	-0.0269742	-0.0145995
ILMN_2733651	Minpp1	multiple inositol polyphosphate histidine phosphatase 1	-0.0271807	-0.00372274
ILMN_2994977	Ccbl2	cysteine conjugate-beta lyase 2	-0.0274262	-0.0100543
ILMN_1220725	Papola	poly (A) polymerase alpha	-0.0274527	-0.0140421
ILMN_2871441	Lgals7	lectin, galactose binding, soluble 7	-0.0276447	-0.00310491
ILMN_1224574	Cdh8	cadherin 8	-0.027713	-0.0193172
ILMN_2642942	Gzme	granzyme E	-0.0279728	-0.0283642
ILMN_2767718	Lhfpl4	lipoma HMGIC fusion partner-like protein 4	-0.0279898	0.0131786
ILMN_3162725	Kcnj6	potassium inwardly-rectifying channel, subfamily J, member 6	-0.0280567	-0.0184494
ILMN_2834563	Serpinb11	serine (or cysteine) peptidase inhibitor, clade B (ovalbumin), member 11	-0.0280822	-0.0126534
ILMN_1226274	Fat4	FAT tumor suppressor homolog 4 (Drosophila)	-0.0281654	0.00749456
ILMN_3161349	NA	NA	-0.0282244	-0.018551
ILMN_2746036	Acvr1b	activin A receptor, type 1B	-0.0284127	-0.0314614
ILMN_2637604	9130019O22Rik	RIKEN cDNA 9130019O22 gene	-0.0284449	-0.0270601
ILMN_2588597	A830080D01Rik	RIKEN cDNA A830080D01 gene	-0.0286265	-0.0245954
ILMN_1241636	Gast	gastrin	-0.0286512	-0.0301641
ILMN_2820305	Mep1b	meprin 1 beta	-0.028701	0.00212409
ILMN_2705139	Ralgps2	Ral GEF with PH domain and SH3 binding motif 2	-0.0288055	-0.024314
ILMN_3160314	Olfr191	olfactory receptor 191	-0.0288441	-0.028864
ILMN_2725991	Nedd4	neural precursor cell expressed, developmentally down-regulated 4	-0.0288691	-0.0108927
ILMN_2735717	Grpr	gastrin releasing peptide receptor	-0.0288958	-0.0277265
ILMN_2962810	Olfr1197	olfactory receptor 1197	-0.0290807	-0.0134154
ILMN_2631939	Bcat1	branched chain aminotransferase 1, cytosolic	-0.0292444	-0.011358
ILMN_2984802	Cntnap5a	contactin associated protein-like 5A	-0.0292563	-0.0308867
ILMN_3017615	Syne1	spectrin repeat containing, nuclear envelope 1	-0.0293236	-0.0117179
ILMN_2758920	Snrk	SNF related kinase	-0.0295128	-0.0163737
ILMN_2632532	Cbln3	cerebellin 3 precursor protein	-0.0295518	-0.0207428
ILMN_2651754	Col25a1	collagen, type XXV, alpha 1	-0.0295857	-0.0201017
ILMN_2729607	Scnn1a	sodium channel, nonvoltage-gated 1 alpha	-0.0297743	-0.0281146
ILMN_1249093	St8sia1	ST8 alpha-N-acetyl-neuraminide alpha-2,8-sialyltransferase 1	-0.0297746	0.00139415
ILMN_2697830	Cd44	CD44 antigen	-0.0300225	-0.00514616
ILMN_2723322	Hbb-y	hemoglobin Y, beta-like embryonic chain	-0.0301416	-0.0104425
ILMN_2730813	Nrp2	neuropilin 2	-0.0301698	-0.0184785
ILMN_2965952	Olfr64	olfactory receptor 64	-0.0302439	-0.0194892
ILMN_1222291	Rps6kb1	ribosomal protein S6 kinase, polypeptide 1	-0.0306814	-0.0265487
ILMN_2630974	Chek1	checkpoint kinase 1	-0.0307269	-0.0130121
ILMN_2862676	Dfnb59	deafness, autosomal recessive 59 (human)	-0.0307587	-0.0131102
ILMN_3096551	Tnni3k	TNNI3 interacting kinase	-0.0308077	-0.0266732
ILMN_2673971	Fbxo3	F-box protein 3	-0.0308347	-0.0240162
ILMN_2651772	Krt1	keratin 1	-0.030918	-0.0203412
ILMN_2736566	Lmf2	lipase maturation factor 2	-0.0310068	0.0105593
ILMN_2726931	Blnk	B cell linker	-0.0311821	-0.0344249
ILMN_2709155	C330027C09Rik	RIKEN cDNA C330027C09 gene	-0.0313622	-0.0157648
ILMN_3014529	Gm3002	alpha-takusan pseudogene	-0.0313702	-0.0203783
ILMN_2995948	Mcidas	multiciliate differentiation and DNA synthesis associated cell cycle protein	-0.0314038	-0.00813859
ILMN_2768252	Myl7	myosin, light polypeptide 7, regulatory	-0.0314474	-0.0207965
ILMN_2916239	Gm6531	predicted gene 6531	-0.0319796	-0.0382956
ILMN_2619321	Pcdhb5	protocadherin beta 5	-0.0320488	0.000442533
ILMN_2651010	Tbata	thymus, brain and testes associated	-0.0320574	-0.0251795
ILMN_2829250	Serpinb8	serine (or cysteine) peptidase inhibitor, clade B, member 8	-0.0323212	0.027733
ILMN_3028518	Nav3	neuron navigator 3	-0.0326109	-0.00826164
ILMN_1253752	Bbs2	Bardet-Biedl syndrome 2 (human)	-0.0327987	-0.0144799
ILMN_2657800	Hivep1	human immunodeficiency virus type I enhancer binding protein 1	-0.0330323	-0.00801771
ILMN_2660596	Rundc3b	RUN domain containing 3B	-0.0330923	-0.0123625
ILMN_1217679	Prss48	protease, serine, 48	-0.0330998	-0.00369712
ILMN_2690901	Olfr617	olfactory receptor 617	-0.033687	-0.0109609
ILMN_1225079	Nr2e3	nuclear receptor subfamily 2, group E, member 3	-0.0338362	-0.0154923
ILMN_2719346	Nkx2-4	NK2 homeobox 4	-0.0340183	0.00667129
ILMN_1214917	Slc14a1	solute carrier family 14 (urea transporter), member 1	-0.0340192	-0.0174249
ILMN_1245234	Cldn13	claudin 13	-0.0341284	0.00188642
ILMN_2913930	Dnal1	dynein, axonemal, light chain 1	-0.0343925	-0.0137095
ILMN_1242566	Dsg2	desmoglein 2	-0.0344622	-0.0190958
ILMN_2936936	Ddx51	DEAD (Asp-Glu-Ala-Asp) box polypeptide 51	-0.0346615	-0.0321186
ILMN_2979639	H2-DMb2	histocompatibility 2, class II, locus Mb2	-0.0347617	-0.0203497
ILMN_2720678	Olfr155	olfactory receptor 155	-0.0348629	-0.0159461
ILMN_2598892	Prodh2	proline dehydrogenase (oxidase) 2	-0.0349445	-0.00720795
ILMN_2847437	Scimp	SLP adaptor and CSK interacting membrane protein	-0.0349551	-0.0295771
ILMN_2749317	Itih1	inter-alpha trypsin inhibitor, heavy chain 1	-0.0349863	-0.0326772
ILMN_2717037	Adcyap1r1	adenylate cyclase activating polypeptide 1 receptor 1	-0.03507	-0.022535
ILMN_2975865	Gm815	predicted gene 815	-0.0350928	0.00518594
ILMN_2649011	Cbl	Casitas B-lineage lymphoma	-0.0351927	-0.0104826
ILMN_2705469	Gse1	genetic suppressor element 1	-0.035346	-0.0119525
ILMN_2687098	Strn4	striatin, calmodulin binding protein 4	-0.0354261	-0.0246328
ILMN_3115185	Sumf2	sulfatase modifying factor 2	-0.0356336	0.00159519
ILMN_1253649	Pcdhb3	protocadherin beta 3	-0.0357996	-0.022216
ILMN_1233130	Ablim3	actin binding LIM protein family, member 3	-0.0362489	-0.0220147
ILMN_2942000	Oard1	O-acyl-ADP-ribose deacylase 1	-0.0362706	-0.013781
ILMN_2896976	Skida1	SKI/DACH domain containing 1	-0.0362768	-0.0251026
ILMN_2769978	Ids	iduronate 2-sulfatase	-0.0364813	-0.0489819
ILMN_2687437	Slc43a3	solute carrier family 43, member 3	-0.0365337	-0.0122018
ILMN_2775910	Olfr1023	olfactory receptor 1023	-0.0366065	-0.00423357
ILMN_2804559	Tmem108	transmembrane protein 108	-0.0366599	-0.0293704
ILMN_2745985	Abcc10	ATP-binding cassette, sub-family C (CFTR/MRP), member 10	-0.0366787	-0.0288021
ILMN_1216663	Tspyl2	TSPY-like 2	-0.0367853	-0.0208912
ILMN_1239279	Zscan20	zinc finger and SCAN domains 20	-0.0368809	-0.0143157
ILMN_1238243	Mrc2	mannose receptor, C type 2	-0.0369262	-0.0135288
ILMN_2663196	Rin2	Ras and Rab interactor 2	-0.0370103	-0.0153326
ILMN_3079605	NA	NA	-0.0370884	-0.00198542
ILMN_2768674	Sap18	Sin3-associated polypeptide 18	-0.0371891	-0.0180063
ILMN_2738481	Ankrd27	ankyrin repeat domain 27 (VPS9 domain)	-0.0374246	-0.00576524
ILMN_2970623	Cenpp	centromere protein P	-0.0374739	-0.0520825
ILMN_2422410	Vps33b	vacuolar protein sorting 33B (yeast)	-0.0378049	-0.0352459
ILMN_2970345	Slc35a2	solute carrier family 35 (UDP-galactose transporter), member A2	-0.0379913	-0.0399909
ILMN_2698458	Cdk7	cyclin-dependent kinase 7	-0.0380428	-0.0308549
ILMN_2669666	Hmx1	H6 homeobox 1	-0.0381578	-0.0259124
ILMN_2963634	Luc7l2	LUC7-like 2 (S. cerevisiae)	-0.0381805	-0.0236299
ILMN_2635024	Nupl1	nucleoporin like 1	-0.0382933	0.00367164
ILMN_1246838	Hmmr	hyaluronan mediated motility receptor (RHAMM)	-0.0384906	-0.0278027
ILMN_2595725	Cst13	cystatin 13	-0.038567	-0.0134684
ILMN_2799945	Apip	APAF1 interacting protein	-0.0385892	-0.0211486
ILMN_2687204	Slc15a4	solute carrier family 15, member 4	-0.0385976	-0.0482682
ILMN_2893879	Gdpd3	glycerophosphodiester phosphodiesterase domain containing 3	-0.0387689	-0.00570558
ILMN_1233363	Nat10	N-acetyltransferase 10	-0.0389283	-0.0232146
ILMN_2762582	Sema4d	sema domain, immunoglobulin domain (Ig), transmembrane domain (TM) and short cytoplasmic domain, (semaphorin) 4D	-0.0391069	-0.0354196
ILMN_2684289	Sema3a	sema domain, immunoglobulin domain (Ig), short basic domain, secreted, (semaphorin) 3A	-0.0393668	-0.0462348
ILMN_1238346	Tmem106a	transmembrane protein 106A	-0.0397916	-0.0196428
ILMN_1232462	C130079G13Rik	RIKEN cDNA C130079G13 gene	-0.0398306	-0.0294014
ILMN_1220865	Spink8	serine peptidase inhibitor, Kazal type 8	-0.0398725	-0.0170781
ILMN_1232451	Phlpp1	PH domain and leucine rich repeat protein phosphatase 1	-0.0401387	-0.0373184
ILMN_2742730	Abl1	c-abl oncogene 1, non-receptor tyrosine kinase	-0.0402055	-0.038482
ILMN_2763051	Hps6	Hermansky-Pudlak syndrome 6	-0.0405805	-0.0288297
ILMN_3081873	Cd244	CD244 natural killer cell receptor 2B4	-0.0411134	-0.0288951
ILMN_1248928	Olfr1080	olfactory receptor 1080	-0.0412427	-0.020945
ILMN_2654314	Kif1b	kinesin family member 1B	-0.0414587	-0.0364064
ILMN_2689952	Pcdha7	protocadherin alpha 7	-0.0416083	-0.0377918
ILMN_1237295	Phf6	PHD finger protein 6	-0.0416767	-0.0293363
ILMN_2689939	Dhdh	dihydrodiol dehydrogenase (dimeric)	-0.0417841	-0.0341991
ILMN_2619307	Aptx	aprataxin	-0.0422409	-0.00949579
ILMN_3130350	Glipr2	GLI pathogenesis-related 2	-0.0426352	-0.0248683
ILMN_1250467	Tyw5	tRNA-yW synthesizing protein 5	-0.0426639	-0.0304553
ILMN_2658219	M6pr	mannose-6-phosphate receptor, cation dependent	-0.0427252	-0.012554
ILMN_2904947	NA	NA	-0.0429282	-0.00381942
ILMN_2631192	Vps26b	vacuolar protein sorting 26 homolog B (yeast)	-0.0433346	-0.0237264
ILMN_2656852	Arhgap5	Rho GTPase activating protein 5	-0.0433347	-0.00637461
ILMN_1256066	Snx19	sorting nexin 19	-0.0434285	-0.018804
ILMN_2599273	Ms4a4b	membrane-spanning 4-domains, subfamily A, member 4B	-0.0440561	-0.0142381
ILMN_2793827	40240	membrane-associated ring finger (C3HC4) 4	-0.0440606	-0.0204037
ILMN_2481799	Zfp317	zinc finger protein 317	-0.0441859	-0.0499452
ILMN_3057018	Prrx1	paired related homeobox 1	-0.0444487	-0.0144523
ILMN_3005587	1700109H08Rik	RIKEN cDNA 1700109H08 gene	-0.0445108	-0.040615
ILMN_2724558	Anxa8	annexin A8	-0.0447135	-0.018162
ILMN_1258657	Ntmt1	N-terminal Xaa-Pro-Lys N-methyltransferase 1	-0.044723	-0.00467418
ILMN_2994428	Nobox	NOBOX oogenesis homeobox	-0.0451665	-0.00810427
ILMN_2453946	Vmn1r181	vomeronasal 1 receptor 181	-0.0454097	-0.0187808
ILMN_2943057	Arl5c	ADP-ribosylation factor-like 5C	-0.0455919	-0.0250216
ILMN_2705969	Pus1	pseudouridine synthase 1	-0.045853	0.00844792
ILMN_2681321	Cntnap2	contactin associated protein-like 2	-0.0460939	-0.0673848
ILMN_1239815	Kctd5	potassium channel tetramerisation domain containing 5	-0.0465697	-0.0236229
ILMN_1228596	Paxbp1	PAX3 and PAX7 binding protein 1	-0.0467714	-0.0232672
ILMN_2599251	Ly6g6d	lymphocyte antigen 6 complex, locus G6D	-0.0475863	-0.0240413
ILMN_2628045	Rrp1	ribosomal RNA processing 1 homolog (S. cerevisiae)	-0.0483245	-0.0255016
ILMN_2590845	Stmn4	stathmin-like 4	-0.0484134	-0.047172
ILMN_2596880	Brap	BRCA1 associated protein	-0.0485574	-0.0252998
ILMN_2496310	U2af2	U2 small nuclear ribonucleoprotein auxiliary factor (U2AF) 2	-0.0485958	-0.0234662
ILMN_2982965	Prim2	DNA primase, p58 subunit	-0.0488102	-0.0418323
ILMN_2708415	Nat6	N-acetyltransferase 6	-0.0488622	-0.0295881
ILMN_1217174	Tacc1	transforming, acidic coiled-coil containing protein 1	-0.0489834	-0.0239538
ILMN_1240719	Fam20c	family with sequence similarity 20, member C	-0.0489959	-0.0414221
ILMN_2809571	Tmem136	transmembrane protein 136	-0.0496506	-0.0447849
ILMN_2619378	Gabra5	gamma-aminobutyric acid (GABA) A receptor, subunit alpha 5	-0.0506108	-0.00573904
ILMN_1223808	Csnk2a1	casein kinase 2, alpha 1 polypeptide	-0.0508517	-0.0143195
ILMN_2625167	Eif4g2	eukaryotic translation initiation factor 4, gamma 2	-0.051174	-0.0677686
ILMN_2996877	Dync1i1	dynein cytoplasmic 1 intermediate chain 1	-0.0520058	-0.0288226
ILMN_2719324	Sobp	sine oculis-binding protein homolog (Drosophila)	-0.0521394	-0.0219492
ILMN_2859908	NA	NA	-0.0521696	-0.0328031
ILMN_2907241	Syndig1l	synapse differentiation inducing 1 like	-0.0523041	-0.0164792
ILMN_2814974	Klra2	killer cell lectin-like receptor, subfamily A, member 2	-0.0525179	-0.0417117
ILMN_2655273	Slu7	SLU7 splicing factor homolog (S. cerevisiae)	-0.0525225	-0.0770282
ILMN_1235995	Ddx3y	DEAD (Asp-Glu-Ala-Asp) box polypeptide 3, Y-linked	-0.0525553	-0.0241049
ILMN_1219670	Gpatch4	G patch domain containing 4	-0.0529884	-0.0427421
ILMN_2850233	Elf3	E74-like factor 3	-0.0530247	-0.0390969
ILMN_2634933	Il17re	interleukin 17 receptor E	-0.0540267	-0.0335329
ILMN_2610156	Neo1	neogenin	-0.0544311	0.000953575
ILMN_1232761	Lyzl4	lysozyme-like 4	-0.0545514	-0.0362579
ILMN_2694387	Rictor	RPTOR independent companion of MTOR, complex 2	-0.0550396	-0.0449605
ILMN_2659440	Zfand2b	zinc finger, AN1 type domain 2B	-0.0551014	-0.0293277
ILMN_1236150	Ap3b1	adaptor-related protein complex 3, beta 1 subunit	-0.0558262	-0.0607264
ILMN_2697766	Chtf8	CTF8, chromosome transmission fidelity factor 8	-0.0578904	-0.068729
ILMN_3160672	Trappc8	trafficking protein particle complex 8	-0.0581622	-0.0159963
ILMN_2634349	Grlf1	glucocorticoid receptor DNA binding factor 1	-0.0584537	-0.0744593
ILMN_1217444	NA	NA	-0.0584871	-0.0562258
ILMN_2608789	Nek3	NIMA (never in mitosis gene a)-related expressed kinase 3	-0.0584998	-0.0239734
ILMN_2734251	Dnase1	deoxyribonuclease I	-0.0587158	0.0104279
ILMN_3139253	Btbd11	BTB (POZ) domain containing 11	-0.0587747	-0.046546
ILMN_2964511	Pdcl3	phosducin-like 3	-0.0589455	-0.0229773
ILMN_2626383	Mpv17	MpV17 mitochondrial inner membrane protein	-0.0596625	-0.0268652
ILMN_2688427	Hnrnpul1	heterogeneous nuclear ribonucleoprotein U-like 1	-0.0597292	-0.0262353
ILMN_1254100	Senp6	SUMO/sentrin specific peptidase 6	-0.059762	-0.0490318
ILMN_3006575	Ccp110	centriolar coiled coil protein 110	-0.0598509	-0.0371282
ILMN_2896955	Tigd4	tigger transposable element derived 4	-0.0601493	-0.0444844
ILMN_1228426	Ccp110	centriolar coiled coil protein 110	-0.0603602	-0.0360668
ILMN_3160592	AA415398	expressed sequence AA415398	-0.0606553	-0.0339633
ILMN_3161757	NA	NA	-0.0613164	-0.029354
ILMN_2837226	Nudcd3	NudC domain containing 3	-0.0616613	-0.0463472
ILMN_2599392	Simc1	SUMO-interacting motifs containing 1	-0.0621505	-0.0441258
ILMN_2709270	Iffo1	intermediate filament family orphan 1	-0.0622051	-0.0145548
ILMN_2791769	Ddb2	damage specific DNA binding protein 2	-0.0628198	-0.00873873
ILMN_2990144	Ints9	integrator complex subunit 9	-0.0630189	-0.00572817
ILMN_1247947	Sqrdl	sulfide quinone reductase-like (yeast)	-0.0632792	-0.0708902
ILMN_2704496	Them6	thioesterase superfamily member 6	-0.0651094	-0.0438409
ILMN_2909378	Mapre2	microtubule-associated protein, RP/EB family, member 2	-0.0652334	-0.0387222
ILMN_2883795	Dcun1d4	DCN1, defective in cullin neddylation 1, domain containing 4 (S. cerevisiae)	-0.0659655	-0.0339338
ILMN_2793739	Lipo1	lipase, member O1	-0.0670421	-0.0271005
ILMN_2926057	Slc16a8	solute carrier family 16 (monocarboxylic acid transporters), member 8	-0.0671222	-0.0520519
ILMN_2680307	Sec14l1	SEC14-like 1 (S. cerevisiae)	-0.0675954	-0.0435503
ILMN_2974709	Nudt10	nudix (nucleoside diphosphate linked moiety X)-type motif 10	-0.0677109	-0.0308918
ILMN_2686187	Mettl6	methyltransferase like 6	-0.0677893	-0.0146475
ILMN_1241871	Cfl2	cofilin 2, muscle	-0.068226	-0.00371346
ILMN_2759335	Rnmt	RNA (guanine-7-) methyltransferase	-0.0685409	-0.0394612
ILMN_2971204	Mlh3	mutL homolog 3 (E coli)	-0.068684	-0.0627142
ILMN_1220280	Tas1r1	taste receptor, type 1, member 1	-0.0689598	-0.0307234
ILMN_3154215	Tdrd3	tudor domain containing 3	-0.0702394	-0.0229972
ILMN_2659540	Nfatc3	nuclear factor of activated T cells, cytoplasmic, calcineurin dependent 3	-0.0702979	-0.0246159
ILMN_1255823	Higd2a	HIG1 domain family, member 2A	-0.0705449	-0.0656111
ILMN_2744492	Nhsl1	NHS-like 1	-0.0707209	-0.0515273
ILMN_2833706	Fgf7	fibroblast growth factor 7	-0.0718588	-0.0449782
ILMN_2812900	Bmpr1b	bone morphogenetic protein receptor, type 1B	-0.0719477	-0.0896042
ILMN_2620145	Plcd3	phospholipase C, delta 3	-0.0720987	-0.0676166
ILMN_3082580	Azi2	5-azacytidine induced gene 2	-0.0723838	-0.0454819
ILMN_2745841	Rpf1	ribosome production factor 1 homolog (S. cerevisiae)	-0.072503	-0.0220454
ILMN_1213855	Extl2	exostoses (multiple)-like 2	-0.0748157	-0.0830921
ILMN_3127491	Aak1	AP2 associated kinase 1	-0.0750609	-0.0286493
ILMN_2713471	Mettl9	methyltransferase like 9	-0.0751767	0.0195597
ILMN_2651126	Lyar	Ly1 antibody reactive clone	-0.0754754	-0.0493574
ILMN_1235236	Rapsn	receptor-associated protein of the synapse	-0.0755414	-0.0353693
ILMN_2730516	Herpud2	HERPUD family member 2	-0.0759925	-0.00932378
ILMN_1242837	Gtf2ird2	GTF2I repeat domain containing 2	-0.0766165	-0.00672038
ILMN_2769234	Ntsr2	neurotensin receptor 2	-0.0771572	-0.091375
ILMN_2741899	Snrnp200	small nuclear ribonucleoprotein 200 (U5)	-0.0771669	-0.0571627
ILMN_2800859	Brpf1	bromodomain and PHD finger containing, 1	-0.0780325	-0.0362906
ILMN_2693461	Ssbp2	single-stranded DNA binding protein 2	-0.0796047	-0.0447819
ILMN_1231181	Snx9	sorting nexin 9	-0.0803455	-0.00682208
ILMN_2928573	Rev1	REV1 homolog (S. cerevisiae)	-0.0804213	-0.0217896
ILMN_3159275	Ahnak	AHNAK nucleoprotein (desmoyokin)	-0.0808973	-0.0875229
ILMN_2640453	Wdr55	WD repeat domain 55	-0.0809372	-0.0645902
ILMN_2625058	Kansl2	KAT8 regulatory NSL complex subunit 2	-0.0816481	0.0137959
ILMN_1252222	Hectd2	HECT domain containing 2	-0.0819866	-0.0531102
ILMN_3007020	Snx32	sorting nexin 32	-0.0838746	-0.0492706
ILMN_2591361	Cd28	CD28 antigen	-0.0842689	-0.0324325
ILMN_1255110	Mybbp1a	MYB binding protein (P160) 1a	-0.0842919	-0.0775502
ILMN_2809701	Emid1	EMI domain containing 1	-0.084457	-0.0925543
ILMN_1216262	Bmpr1b	bone morphogenetic protein receptor, type 1B	-0.0845376	-0.0702624
ILMN_2588631	Casr	calcium-sensing receptor	-0.084897	-0.041939
ILMN_1218814	Cluap1	clusterin associated protein 1	-0.0850364	-0.0133011
ILMN_1218668	Calu	calumenin	-0.0851854	-0.0723284
ILMN_2874064	Wfikkn2	WAP, follistatin/kazal, immunoglobulin, kunitz and netrin domain containing 2	-0.0854555	-0.0226895
ILMN_2956741	Naa16	N(alpha)-acetyltransferase 16, NatA auxiliary subunit	-0.0858243	-0.0749564
ILMN_2748537	Mbtps1	membrane-bound transcription factor peptidase, site 1	-0.0871408	-0.0491954
ILMN_3115162	Jak2	Janus kinase 2	-0.0874348	-0.101051
ILMN_2589318	Pou6f1	POU domain, class 6, transcription factor 1	-0.087796	-0.108949
ILMN_2494890	Uts2r	urotensin 2 receptor	-0.0883055	-0.0812271
ILMN_2600508	Eif2b1	eukaryotic translation initiation factor 2B, subunit 1 (alpha)	-0.0884738	-0.0760673
ILMN_2955937	Chia	chitinase, acidic	-0.0886003	-0.060109
ILMN_1249428	Tmed1	transmembrane emp24 domain containing 1	-0.0887788	-0.0479333
ILMN_3096012	Ssbp1	single-stranded DNA binding protein 1	-0.0890949	-0.0843706
ILMN_1239024	Nlk	nemo like kinase	-0.0893224	-0.0630965
ILMN_1244356	Msl1	male-specific lethal 1 homolog (Drosophila)	-0.0911663	-0.0883169
ILMN_2609807	Sec61b	Sec61 beta subunit	-0.0915915	-0.0609659
ILMN_3145814	Ogfrl1	opioid growth factor receptor-like 1	-0.0924377	-0.0373301
ILMN_1228352	Usp39	ubiquitin specific peptidase 39	-0.0926632	-0.0423651
ILMN_2729718	Psme3	proteaseome (prosome, macropain) activator subunit 3 (PA28 gamma, Ki)	-0.092717	-0.0582815
ILMN_2605041	Nkain1	Na+/K+ transporting ATPase interacting 1	-0.0928129	-0.0557804
ILMN_3112837	Hdhd2	haloacid dehalogenase-like hydrolase domain containing 2	-0.0930954	-0.0378067
ILMN_2821014	Timm8b	translocase of inner mitochondrial membrane 8B	-0.0934077	0.00805067
ILMN_1237621	Pde12	phosphodiesterase 12	-0.093692	-0.0347202
ILMN_2873510	Ppp4r1	protein phosphatase 4, regulatory subunit 1	-0.0944781	-0.0227153
ILMN_1222516	Med8	mediator of RNA polymerase II transcription, subunit 8 homolog (yeast)	-0.0947354	-0.0267531
ILMN_2656677	Fkbp8	FK506 binding protein 8	-0.0947929	-0.0928122
ILMN_2768209	BC029214	cDNA sequence BC029214	-0.0947978	-0.0798113
ILMN_1214110	Rnf8	ring finger protein 8	-0.0948518	-0.0246651
ILMN_1239494	Mbtps1	membrane-bound transcription factor peptidase, site 1	-0.0953232	-0.0409948
ILMN_2925895	Ggact	gamma-glutamylamine cyclotransferase	-0.0967265	-0.0636042
ILMN_1217406	Fam189b	family with sequence similarity 189, member B	-0.0973515	-0.114664
ILMN_2911760	Ubac1	ubiquitin associated domain containing 1	-0.0982414	-0.0473055
ILMN_2676181	Sirt2	sirtuin 2	-0.098381	-0.137471
ILMN_2801746	Chchd6	coiled-coil-helix-coiled-coil-helix domain containing 6	-0.0984532	-0.0906086
ILMN_2884050	Map2k2	mitogen-activated protein kinase kinase 2	-0.0991954	-0.130948
ILMN_1225039	NA	NA	-0.0998201	-0.120643
ILMN_2590054	Dpm1	dolichol-phosphate (beta-D) mannosyltransferase 1	-0.100202	-0.065326
ILMN_2751215	Tor1aip1	torsin A interacting protein 1	-0.100401	-0.0932376
ILMN_2702464	Flot1	flotillin 1	-0.100413	-0.0742778
ILMN_1228943	Phykpl	5-phosphohydroxy-L-lysine phospholyase	-0.101077	-0.0716707
ILMN_2674122	Pkia	protein kinase inhibitor, alpha	-0.101973	-0.125514
ILMN_1246694	Dus1l	dihydrouridine synthase 1-like (S. cerevisiae)	-0.103145	-0.00212247
ILMN_2621471	Get4	golgi to ER traffic protein 4 homolog (S. cerevisiae)	-0.104003	-0.00124454
ILMN_2667384	Slc6a9	solute carrier family 6 (neurotransmitter transporter, glycine), member 9	-0.10406	-0.0525702
ILMN_3163481	Trappc9	trafficking protein particle complex 9	-0.104113	-0.0220584
ILMN_2763951	Zfand2b	zinc finger, AN1 type domain 2B	-0.10457	-0.0491311
ILMN_1212720	Eri3	exoribonuclease 3	-0.104936	-0.0366612
ILMN_3128992	Cd27	CD27 antigen	-0.105232	-0.0934559
ILMN_2733933	Naa16	N(alpha)-acetyltransferase 16, NatA auxiliary subunit	-0.105349	-0.0803
ILMN_2793503	Uchl5	ubiquitin carboxyl-terminal esterase L5	-0.106219	-0.0906453
ILMN_2857580	Rars2	arginyl-tRNA synthetase 2, mitochondrial	-0.106429	-0.104396
ILMN_1242694	Sgta	small glutamine-rich tetratricopeptide repeat (TPR)-containing, alpha	-0.10654	-0.0383678
ILMN_1256488	Ergic2	ERGIC and golgi 2	-0.106849	-0.142811
ILMN_2669146	Synrg	synergin, gamma	-0.107163	-0.0201079
ILMN_2657141	Surf1	surfeit gene 1	-0.107226	-0.0802284
ILMN_2769393	Mib2	mindbomb homolog 2 (Drosophila)	-0.107407	0.00396872
ILMN_2645276	Spsb3	splA/ryanodine receptor domain and SOCS box containing 3	-0.107677	-0.0814355
ILMN_2956881	Ppp2r5d	protein phosphatase 2, regulatory subunit B (B56), delta isoform	-0.107923	-0.0995061
ILMN_2940358	Rbm48	RNA binding motif protein 48	-0.109849	-0.0704551
ILMN_2665198	Tmem167	transmembrane protein 167	-0.110372	-0.0925697
ILMN_1258174	Cse1l	chromosome segregation 1-like (S. cerevisiae)	-0.110885	-0.136165
ILMN_2775202	Rragd	Ras-related GTP binding D	-0.111045	0.0090805
ILMN_2712900	Sars	seryl-aminoacyl-tRNA synthetase	-0.112972	-0.0516583
ILMN_2723095	Rapsn	receptor-associated protein of the synapse	-0.113177	-0.118577
ILMN_3129011	Mylk2	myosin, light polypeptide kinase 2, skeletal muscle	-0.113373	-0.109072
ILMN_2754479	Stx8	syntaxin 8	-0.113399	-0.063968
ILMN_2624695	Chchd4	coiled-coil-helix-coiled-coil-helix domain containing 4	-0.114225	0.00670495
ILMN_1236904	Mrpl23	mitochondrial ribosomal protein L23	-0.114233	-0.14775
ILMN_3018758	Becn1	beclin 1, autophagy related	-0.114251	-0.0377012
ILMN_1256012	Zfp521	zinc finger protein 521	-0.114383	-0.079673
ILMN_1236188	Twist1	twist basic helix-loop-helix transcription factor 1	-0.114726	-0.0911703
ILMN_2661005	Arel1	apoptosis resistant E3 ubiquitin protein ligase 1	-0.114805	-0.00189502
ILMN_3090793	Nfyc	nuclear transcription factor-Y gamma	-0.117093	-0.0680426
ILMN_1244059	Ulk2	unc-51 like kinase 2	-0.118264	-0.098774
ILMN_1243593	Pcgf5	polycomb group ring finger 5	-0.118293	-0.0269493
ILMN_2972232	Fbxl14	F-box and leucine-rich repeat protein 14	-0.118592	-0.0884372
ILMN_3154095	Mlf2	myeloid leukemia factor 2	-0.119267	-0.17921
ILMN_2645620	Bcap29	B cell receptor associated protein 29	-0.119909	-0.128943
ILMN_2695199	St3gal6	ST3 beta-galactoside alpha-2,3-sialyltransferase 6	-0.120454	-0.114196
ILMN_1230056	Gm5801	ubiquitin-conjugating enzyme E2, J2 homolog pseudogene	-0.120861	-0.0655346
ILMN_3092125	NA	NA	-0.120934	-0.0823222
ILMN_3162113	Zdhhc18	zinc finger, DHHC domain containing 18	-0.121117	-0.0571779
ILMN_2668020	Syt9	synaptotagmin IX	-0.12279	-0.0793272
ILMN_2640862	Lrig1	leucine-rich repeats and immunoglobulin-like domains 1	-0.122927	-0.116518
ILMN_3158698	Fam211a	family with sequence similarity 211, member A	-0.125604	-0.0623055
ILMN_1231132	Crls1	cardiolipin synthase 1	-0.127148	-0.114776
ILMN_2986315	Gde1	glycerophosphodiester phosphodiesterase 1	-0.127846	-0.139663
ILMN_2933914	Psmd14	proteasome (prosome, macropain) 26S subunit, non-ATPase, 14	-0.128121	-0.141691
ILMN_2624385	Use1	unconventional SNARE in the ER 1 homolog (S. cerevisiae)	-0.128577	0.00280055
ILMN_2747744	Alyref	Aly/REF export factor	-0.129276	-0.0825128
ILMN_2722650	Epc2	enhancer of polycomb homolog 2 (Drosophila)	-0.129569	-0.126738
ILMN_3156236	Dusp13	dual specificity phosphatase 13	-0.129928	-0.232349
ILMN_2621588	Nosip	nitric oxide synthase interacting protein	-0.131108	-0.125849
ILMN_3138157	Atl2	atlastin GTPase 2	-0.131189	-0.135732
ILMN_2684307	Slc37a4	solute carrier family 37 (glucose-6-phosphate transporter), member 4	-0.131391	-0.132824
ILMN_2677696	Abcf3	ATP-binding cassette, sub-family F (GCN20), member 3	-0.131475	-0.10011
ILMN_2975375	Mtmr14	myotubularin related protein 14	-0.131544	-0.0229767
ILMN_2798803	Vps4a	vacuolar protein sorting 4a (yeast)	-0.13158	-0.132852
ILMN_2753196	Copb2	coatomer protein complex, subunit beta 2 (beta prime)	-0.131788	-0.196972
ILMN_2907721	Tmem17	transmembrane protein 17	-0.132162	-0.0618274
ILMN_1248079	Zmpste24	zinc metallopeptidase, STE24	-0.132481	-0.138278
ILMN_2668261	Slc26a6	solute carrier family 26, member 6	-0.133138	-0.132829
ILMN_1254444	Dus4l	dihydrouridine synthase 4-like (S. cerevisiae)	-0.134722	-0.0997972
ILMN_2927924	Ufl1	UFM1 specific ligase 1	-0.135119	-0.09837
ILMN_2895000	Slc35c2	solute carrier family 35, member C2	-0.135119	-0.13452
ILMN_2908687	Rasgrp3	RAS, guanyl releasing protein 3	-0.135401	-0.135454
ILMN_2658153	NA	NA	-0.135717	-0.164114
ILMN_1242500	Rhot1	ras homolog gene family, member T1	-0.136041	-0.122993
ILMN_1219208	Nol6	nucleolar protein family 6 (RNA-associated)	-0.136495	-0.0831501
ILMN_2592239	Pigp	phosphatidylinositol glycan anchor biosynthesis, class P	-0.136577	-0.0772643
ILMN_2793616	Lin54	lin-54 homolog (C. elegans)	-0.137292	-0.0784797
ILMN_3121784	Fam53b	family with sequence similarity 53, member B	-0.139044	-0.0796512
ILMN_3163027	Abhd17a	abhydrolase domain containing 17A	-0.13958	-0.0744274
ILMN_2691360	Mrps10	mitochondrial ribosomal protein S10	-0.140594	-0.0628282
ILMN_3153893	NA	NA	-0.140783	0.0153324
ILMN_2605890	Tk1	thymidine kinase 1	-0.140962	-0.0614005
ILMN_2759770	Nploc4	nuclear protein localization 4 homolog (S. cerevisiae)	-0.143136	-0.106321
ILMN_2940394	Gtf3c6	general transcription factor IIIC, polypeptide 6, alpha	-0.143934	-0.0878073
ILMN_3002943	Tmed10	transmembrane emp24-like trafficking protein 10 (yeast)	-0.144209	-0.100152
ILMN_1227514	Pus3	pseudouridine synthase 3	-0.144775	-0.069136
ILMN_1254302	Nsfl1c	NSFL1 (p97) cofactor (p47)	-0.145136	-0.123655
ILMN_2744693	Ufc1	ubiquitin-fold modifier conjugating enzyme 1	-0.145142	-0.101972
ILMN_2637066	Fam96b	family with sequence similarity 96, member B	-0.145406	-0.0222011
ILMN_2825109	Zfp330	zinc finger protein 330	-0.145512	-0.0769733
ILMN_2682865	Aspscr1	alveolar soft part sarcoma chromosome region, candidate 1 (human)	-0.145528	-0.150701
ILMN_2458274	Ubap1	ubiquitin-associated protein 1	-0.145924	-0.0817349
ILMN_2493874	Zdhhc16	zinc finger, DHHC domain containing 16	-0.146151	-0.0996028
ILMN_1231971	Zmym5	zinc finger, MYM-type 5	-0.146381	-0.0990963
ILMN_1252110	Foxj2	forkhead box J2	-0.146656	-0.102848
ILMN_2602396	Dpy30	dpy-30 homolog (C. elegans)	-0.148418	-0.106936
ILMN_3142248	Phc1	polyhomeotic-like 1 (Drosophila)	-0.148933	-0.0912651
ILMN_1219656	Tmem160	transmembrane protein 160	-0.149074	-0.118829
ILMN_2972392	Hax1	HCLS1 associated X-1	-0.149485	-0.0984077
ILMN_2956743	Naa16	N(alpha)-acetyltransferase 16, NatA auxiliary subunit	-0.150212	-0.112122
ILMN_2657921	Tmem57	transmembrane protein 57	-0.150523	-0.0588532
ILMN_1218358	Gypc	glycophorin C	-0.150717	-0.104044
ILMN_2498478	Ttc3	tetratricopeptide repeat domain 3	-0.152238	-0.109864
ILMN_2759749	Syap1	synapse associated protein 1	-0.152687	-0.0761036
ILMN_2872552	Ccdc107	coiled-coil domain containing 107	-0.153093	-0.106905
ILMN_2677408	Prmt1	protein arginine N-methyltransferase 1	-0.153182	-0.122547
ILMN_2745741	40242	membrane-associated ring finger (C3HC4) 6	-0.153202	-0.100317
ILMN_1252283	NA	NA	-0.153727	-0.0210119
ILMN_1253995	Pex2	peroxisomal biogenesis factor 2	-0.154047	-0.10812
ILMN_2733073	Ryr1	ryanodine receptor 1, skeletal muscle	-0.154579	-0.151626
ILMN_2505841	Cadm1	cell adhesion molecule 1	-0.154864	-0.158015
ILMN_2945238	Prdm4	PR domain containing 4	-0.155183	-0.0799258
ILMN_2675535	Capn7	calpain 7	-0.155728	-0.0420091
ILMN_2656362	Ddx50	DEAD (Asp-Glu-Ala-Asp) box polypeptide 50	-0.155914	-0.125421
ILMN_2732308	Ppm1a	protein phosphatase 1A, magnesium dependent, alpha isoform	-0.1562	-0.0560702
ILMN_2606973	Tmem201	transmembrane protein 201	-0.156333	-0.0666139
ILMN_3001598	Ptpn11	protein tyrosine phosphatase, non-receptor type 11	-0.156909	-0.0208996
ILMN_1214187	Zcrb1	zinc finger CCHC-type and RNA binding motif 1	-0.157598	-0.0146534
ILMN_2991970	Catsper4	cation channel, sperm associated 4	-0.158574	-0.155861
ILMN_1240178	Ccndbp1	cyclin D-type binding-protein 1	-0.158967	-0.121059
ILMN_1229702	Nrbp1	nuclear receptor binding protein 1	-0.159446	-0.071868
ILMN_2464381	Ttc1	tetratricopeptide repeat domain 1	-0.159495	-0.0879217
ILMN_2759920	Bccip	BRCA2 and CDKN1A interacting protein	-0.159813	-0.115023
ILMN_1250865	Golga5	golgi autoantigen, golgin subfamily a, 5	-0.159881	-0.0685388
ILMN_1232084	Tmx4	thioredoxin-related transmembrane protein 4	-0.160097	-0.0427668
ILMN_2696247	Arih2	ariadne homolog 2 (Drosophila)	-0.160213	-0.117542
ILMN_2624280	Rps27l	ribosomal protein S27-like	-0.161451	-0.12581
ILMN_2744414	Nme3	NME/NM23 nucleoside diphosphate kinase 3	-0.16247	-0.124389
ILMN_1225133	Nosip	nitric oxide synthase interacting protein	-0.162509	-0.1232
ILMN_2452237	Tsg101	tumor susceptibility gene 101	-0.162603	-0.126389
ILMN_1256795	Eif2s2	eukaryotic translation initiation factor 2, subunit 2 (beta)	-0.163184	-0.226106
ILMN_2610798	Chmp4b	charged multivesicular body protein 4B	-0.163453	-0.109897
ILMN_2944939	Camk1	calcium/calmodulin-dependent protein kinase I	-0.16429	-0.134676
ILMN_3116330	Cuta	cutA divalent cation tolerance homolog (E. coli)	-0.164608	-0.150627
ILMN_2888902	Pcmt1	protein-L-isoaspartate (D-aspartate) O-methyltransferase 1	-0.164761	-0.101666
ILMN_1231146	Agfg1	ArfGAP with FG repeats 1	-0.164912	-0.141492
ILMN_2634264	Gde1	glycerophosphodiester phosphodiesterase 1	-0.16515	-0.151368
ILMN_3145415	Cstf3	cleavage stimulation factor, 3' pre-RNA, subunit 3	-0.165274	-0.102846
ILMN_3146362	Atmin	ATM interactor	-0.16648	-0.0831436
ILMN_2782402	Napb	N-ethylmaleimide sensitive fusion protein attachment protein beta	-0.168478	-0.0221622
ILMN_2624782	Eif2a	eukaryotic translation initiation factor 2A	-0.170012	-0.14518
ILMN_1222313	Hist1h4f	histone cluster 1, H4f	-0.170415	0.0418105
ILMN_2765196	Camk2g	calcium/calmodulin-dependent protein kinase II gamma	-0.171139	-0.137723
ILMN_3104025	Asb13	ankyrin repeat and SOCS box-containing 13	-0.171246	-0.089896
ILMN_1231996	Pip4k2b	phosphatidylinositol-5-phosphate 4-kinase, type II, beta	-0.171555	-0.169841
ILMN_2434472	Tpd52l1	tumor protein D52-like 1	-0.172126	-0.083496
ILMN_2859254	Haghl	hydroxyacylglutathione hydrolase-like	-0.172395	-0.102388
ILMN_3005266	Chrac1	chromatin accessibility complex 1	-0.172869	-0.110609
ILMN_2988384	Fbxl4	F-box and leucine-rich repeat protein 4	-0.173269	-0.151552
ILMN_2692733	Tmem117	transmembrane protein 117	-0.173331	-0.0839346
ILMN_2492500	Zeb1	zinc finger E-box binding homeobox 1	-0.173603	-0.0817822
ILMN_2714822	Sec63	SEC63-like (S. cerevisiae)	-0.174172	-0.116278
ILMN_2745251	Clk4	CDC like kinase 4	-0.174234	-0.205128
ILMN_2741006	1700021K19Rik	RIKEN cDNA 1700021K19 gene	-0.17558	-0.112068
ILMN_1246611	Cd164	CD164 antigen	-0.176264	-0.214365
ILMN_2700097	Tekt1	tektin 1	-0.176951	0.00907217
ILMN_2615810	Nudt11	nudix (nucleoside diphosphate linked moiety X)-type motif 11	-0.178643	-0.098631
ILMN_2516899	Uvrag	UV radiation resistance associated gene	-0.178739	-0.0408589
ILMN_2724415	Fam3a	family with sequence similarity 3, member A	-0.178775	-0.1301
ILMN_2890743	Nosip	nitric oxide synthase interacting protein	-0.179966	-0.102808
ILMN_2899591	Lars	leucyl-tRNA synthetase	-0.180153	-0.161416
ILMN_2613399	Aimp1	aminoacyl tRNA synthetase complex-interacting multifunctional protein 1	-0.180203	-0.101182
ILMN_2491301	Usp16	ubiquitin specific peptidase 16	-0.180445	-0.108814
ILMN_2615854	Ddrgk1	DDRGK domain containing 1	-0.18073	-0.18853
ILMN_3052726	Auts2	autism susceptibility candidate 2	-0.181138	-0.1377
ILMN_2613182	Ino80c	INO80 complex subunit C	-0.18235	-0.116028
ILMN_2722938	Ppp1r15a	protein phosphatase 1, regulatory (inhibitor) subunit 15A	-0.182366	-0.14833
ILMN_1249242	Dnajc2	DnaJ (Hsp40) homolog, subfamily C, member 2	-0.183959	-0.108653
ILMN_2648973	Ctcf	CCCTC-binding factor	-0.184505	-0.121939
ILMN_3006930	Mospd1	motile sperm domain containing 1	-0.186728	-0.14203
ILMN_2805071	Ap4s1	adaptor-related protein complex AP-4, sigma 1	-0.186899	-0.128622
ILMN_2943476	Lcmt1	leucine carboxyl methyltransferase 1	-0.187416	-0.0815223
ILMN_3003518	Gtdc1	glycosyltransferase-like domain containing 1	-0.189298	-0.0963839
ILMN_2431150	NA	NA	-0.189447	-0.127125
ILMN_2756030	Slc8a1	solute carrier family 8 (sodium/calcium exchanger), member 1	-0.189761	-0.172405
ILMN_2752224	Mrps28	mitochondrial ribosomal protein S28	-0.191171	-0.153307
ILMN_2839877	Hectd2	HECT domain containing 2	-0.192921	-0.127638
ILMN_2822071	Slc25a16	solute carrier family 25 (mitochondrial carrier, Graves disease autoantigen), member 16	-0.194765	-0.109031
ILMN_1237939	Prkrir	protein-kinase, interferon-inducible double stranded RNA dependent inhibitor, repressor of (P58 repressor)	-0.194913	-0.105972
ILMN_2856628	Fam50a	family with sequence similarity 50, member A	-0.195137	-0.111265
ILMN_2711782	Tbc1d1	TBC1 domain family, member 1	-0.19578	-0.112229
ILMN_3147944	Ap2b1	adaptor-related protein complex 2, beta 1 subunit	-0.195794	-0.29159
ILMN_2817892	Pold2	polymerase (DNA directed), delta 2, regulatory subunit	-0.196008	-0.0913396
ILMN_1256890	Mllt3	myeloid/lymphoid or mixed-lineage leukemia (trithorax homolog, Drosophila); translocated to, 3	-0.196147	-0.00118601
ILMN_2648742	Abcb4	ATP-binding cassette, sub-family B (MDR/TAP), member 4	-0.196496	-0.0919467
ILMN_2710112	Rabac1	Rab acceptor 1 (prenylated)	-0.196784	-0.0883441
ILMN_3126697	Skil	SKI-like	-0.197172	-0.0824337
ILMN_2691298	Mrpl27	mitochondrial ribosomal protein L27	-0.197175	-0.112162
ILMN_1255697	Pithd1	PITH (C-terminal proteasome-interacting domain of thioredoxin-like) domain containing 1	-0.197274	-0.135511
ILMN_2615741	Eif3c	eukaryotic translation initiation factor 3, subunit C	-0.199279	-0.107466
ILMN_1216623	Tsr3	TSR3 20S rRNA accumulation	-0.200356	-0.266109
ILMN_2630772	Tceal5	transcription elongation factor A (SII)-like 5	-0.200488	-0.0178957
ILMN_1227163	Nars	asparaginyl-tRNA synthetase	-0.201056	-0.201748
ILMN_2670398	Eif4ebp1	eukaryotic translation initiation factor 4E binding protein 1	-0.20149	-0.438488
ILMN_2756950	Trim54	tripartite motif-containing 54	-0.201577	-0.241253
ILMN_2724841	Stac3	SH3 and cysteine rich domain 3	-0.201695	-0.106623
ILMN_1260175	Golga3	golgi autoantigen, golgin subfamily a, 3	-0.20264	-0.177154
ILMN_2838645	Ssr3	signal sequence receptor, gamma	-0.2041	-0.23573
ILMN_2847869	B230219D22Rik	RIKEN cDNA B230219D22 gene	-0.204118	-0.173732
ILMN_2779746	Srp9	signal recognition particle 9	-0.204221	-0.197207
ILMN_1255237	Ssr4	signal sequence receptor, delta	-0.206136	-0.166865
ILMN_2885990	Pdlim3	PDZ and LIM domain 3	-0.207465	-0.186114
ILMN_2616792	Med30	mediator complex subunit 30	-0.208954	-0.0682456
ILMN_2907214	Tcea3	transcription elongation factor A (SII), 3	-0.210012	-0.137592
ILMN_2752234	Krba1	KRAB-A domain containing 1	-0.211803	-0.181752
ILMN_2737368	Stab2	stabilin 2	-0.212866	-0.136373
ILMN_1225124	Ubr1	ubiquitin protein ligase E3 component n-recognin 1	-0.213059	-0.207263
ILMN_2837855	Cbfb	core binding factor beta	-0.213291	-0.176687
ILMN_1221340	Psmb7	proteasome (prosome, macropain) subunit, beta type 7	-0.215411	-0.10639
ILMN_2952841	Usp47	ubiquitin specific peptidase 47	-0.217078	-0.102742
ILMN_2659229	Rpl22	ribosomal protein L22	-0.217145	-0.164579
ILMN_2668536	Efcab14	EF-hand calcium binding domain 14	-0.218565	-0.158901
ILMN_2866752	Bcap29	B cell receptor associated protein 29	-0.219714	-0.193531
ILMN_2933834	Mib1	mindbomb homolog 1 (Drosophila)	-0.219767	-0.129445
ILMN_2470211	Upf2	UPF2 regulator of nonsense transcripts homolog (yeast)	-0.223661	-0.219838
ILMN_2636490	Htatsf1	HIV TAT specific factor 1	-0.224012	-0.178954
ILMN_2740176	Arl6ip4	ADP-ribosylation factor-like 6 interacting protein 4	-0.224963	-0.156581
ILMN_3148550	Golm1	golgi membrane protein 1	-0.22519	-0.21825
ILMN_2710784	Tecr	trans-2,3-enoyl-CoA reductase	-0.225432	-0.261084
ILMN_3006931	Mospd1	motile sperm domain containing 1	-0.226135	-0.179671
ILMN_1252584	C1qtnf4	C1q and tumor necrosis factor related protein 4	-0.226339	-0.258658
ILMN_2724570	Mapk12	mitogen-activated protein kinase 12	-0.227286	-0.187545
ILMN_1247118	Klhl31	kelch-like 31	-0.23127	-0.213094
ILMN_1221886	Zfp3	zinc finger protein 3	-0.232477	-0.0668989
ILMN_2604467	Tmem42	transmembrane protein 42	-0.234977	-0.145496
ILMN_1228937	Cyhr1	cysteine and histidine rich 1	-0.236587	-0.142035
ILMN_2482427	Zfp106	zinc finger protein 106	-0.238115	-0.128046
ILMN_2495289	Slc35b1	solute carrier family 35, member B1	-0.239121	-0.260722
ILMN_2735940	Gdap1	ganglioside-induced differentiation-associated-protein 1	-0.242282	-0.17859
ILMN_2769795	Phkg1	phosphorylase kinase gamma 1	-0.242466	-0.125677
ILMN_2722623	Slc25a28	solute carrier family 25, member 28	-0.24266	-0.138179
ILMN_1235230	Pdlim3	PDZ and LIM domain 3	-0.244901	-0.149325
ILMN_2767674	Ccz1	CCZ1 vacuolar protein trafficking and biogenesis associated	-0.245508	-0.145572
ILMN_2830771	Spag7	sperm associated antigen 7	-0.247176	-0.146573
ILMN_2773464	Phc1	polyhomeotic-like 1 (Drosophila)	-0.248022	-0.151863
ILMN_2765989	Otub2	OTU domain, ubiquitin aldehyde binding 2	-0.250039	-0.169009
ILMN_2591066	Mapk9	mitogen-activated protein kinase 9	-0.254382	-0.207633
ILMN_1239718	Tekt1	tektin 1	-0.254442	0.0858976
ILMN_2960114	Cyp27a1	cytochrome P450, family 27, subfamily a, polypeptide 1	-0.256707	-0.210701
ILMN_2793844	Stk40	serine/threonine kinase 40	-0.261958	-0.205652
ILMN_2815138	Myom1	myomesin 1	-0.262728	-0.138002
ILMN_1229971	Vezf1	vascular endothelial zinc finger 1	-0.263462	-0.141781
ILMN_3108783	Fxyd1	FXYD domain-containing ion transport regulator 1	-0.265373	-0.314097
ILMN_2761594	Cirbp	cold inducible RNA binding protein	-0.266584	-0.153879
ILMN_1248215	Sgca	sarcoglycan, alpha (dystrophin-associated glycoprotein)	-0.267476	-0.227648
ILMN_1251465	Kctd9	potassium channel tetramerisation domain containing 9	-0.268116	-0.170539
ILMN_2757743	Cbfb	core binding factor beta	-0.277624	-0.176125
ILMN_1252730	Nudt4	nudix (nucleoside diphosphate linked moiety X)-type motif 4	-0.278338	-0.238763
ILMN_3043587	NA	NA	-0.2829	-0.110738
ILMN_2919777	Asb10	ankyrin repeat and SOCS box-containing 10	-0.283002	-0.104697
ILMN_2900962	Gdap1	ganglioside-induced differentiation-associated-protein 1	-0.283711	-0.220566
ILMN_1227131	Ehbp1l1	EH domain binding protein 1-like 1	-0.285023	-0.187434
ILMN_2661635	Gyg	glycogenin	-0.285583	-0.250404
ILMN_2674407	Arpp19	cAMP-regulated phosphoprotein 19	-0.286516	-0.211528
ILMN_2744045	Psma3	proteasome (prosome, macropain) subunit, alpha type 3	-0.287693	-0.213372
ILMN_2749143	2810428I15Rik	RIKEN cDNA 2810428I15 gene	-0.291669	-0.189917
ILMN_3161060	Trim63	tripartite motif-containing 63	-0.297581	-0.27127
ILMN_1214880	Synm	synemin, intermediate filament protein	-0.300051	-0.154534
ILMN_2929791	Pfn2	profilin 2	-0.300268	-0.212134
ILMN_2791644	Reep1	receptor accessory protein 1	-0.306956	-0.214452
ILMN_2678019	Psmd8	proteasome (prosome, macropain) 26S subunit, non-ATPase, 8	-0.312419	-0.216835
ILMN_2898917	Otub2	OTU domain, ubiquitin aldehyde binding 2	-0.314363	-0.233567
ILMN_2636266	Synm	synemin, intermediate filament protein	-0.32355	-0.217603
ILMN_2959729	Arhgap20	Rho GTPase activating protein 20	-0.328809	-0.249278
ILMN_2617228	Aurka	aurora kinase A	-0.334188	-0.246646
ILMN_2609549	Cacng1	calcium channel, voltage-dependent, gamma subunit 1	-0.342339	-0.266346
ILMN_2616565	Slc2a3	solute carrier family 2 (facilitated glucose transporter), member 3	-0.351216	-0.229277
ILMN_2648967	Arrdc4	arrestin domain containing 4	-0.359369	-0.289497
ILMN_1230357	Itpr1	inositol 1,4,5-trisphosphate receptor 1	-0.388249	-0.269838
ILMN_2845849	Xpr1	xenotropic and polytropic retrovirus receptor 1	-0.400049	-0.256254
ILMN_1216469	Kcnab1	potassium voltage-gated channel, shaker-related subfamily, beta member 1	-0.415863	-0.331023
ILMN_1234453	Rbm3	RNA binding motif protein 3	-0.433794	-0.187361
ILMN_1223147	Art3	ADP-ribosyltransferase 3	-0.447527	-0.222098
ILMN_2915671	Kcnab1	potassium voltage-gated channel, shaker-related subfamily, beta member 1	-0.523082	-0.382924

## Sheet: Table S3
Supplemental Table 3
Effects of ursolic acid and tomatidine on the mRNA probes whose signals were significantly altered by ursolic acid or tomatidine
in quadriceps of old mice (using a cutoff of FDR ≤ 0.1). Data are from Mouse Ref-8 version 2.0 BeadChip arrays.
			Log2 Change	Log2 Change
			(Ursolic Acid Diet -	(Tomatidine Diet -
Probe ID	mRNA	Protein	Control Diet)	Control Diet)
ILMN_2906728	H19	H19 fetal liver mRNA	0.568407	0.873963
ILMN_2817864	Ckmt2	creatine kinase, mitochondrial 2	0.268137	0.276678
ILMN_2860804	Tfrc	transferrin receptor	0.175594	0.417072
ILMN_2712066	Pgd	phosphogluconate dehydrogenase	0.152446	0.354134
ILMN_2886981	Tm6sf1	transmembrane 6 superfamily member 1	0.122369	0.166712
ILMN_2757489	Ppp1r11	protein phosphatase 1, regulatory (inhibitor) subunit 11	0.0860736	0.200608
ILMN_2990144	Ints9	integrator complex subunit 9	-0.00572817	-0.0630189
ILMN_2975375	Mtmr14	myotubularin related protein 14	-0.0229767	-0.131544
ILMN_1232761	Lyzl4	lysozyme-like 4	-0.0362579	-0.0545514
ILMN_2791121	Ak3	adenylate kinase 3	-0.0418191	0.169973
ILMN_2599392	Simc1	SUMO-interacting motifs containing 1	-0.0441258	-0.0621505
ILMN_2590054	Dpm1	dolichol-phosphate (beta-D) mannosyltransferase 1	-0.065326	-0.100202
ILMN_2492500	Zeb1	zinc finger E-box binding homeobox 1	-0.0817822	-0.173603
ILMN_3043587	NA	Brain Expressed, X-Linked 4	-0.110738	-0.2829
ILMN_2613182	Ino80c	INO80 complex subunit C	-0.116028	-0.18235
ILMN_2744414	Nme3	NME/NM23 nucleoside diphosphate kinase 3	-0.124389	-0.16247
ILMN_2830771	Spag7	sperm associated antigen 7	-0.146573	-0.247176
ILMN_2682865	Aspscr1	alveolar soft part sarcoma chromosome region, candidate 1 (human)	-0.150701	-0.145528
ILMN_2668536	Efcab14	EF-hand calcium binding domain 14	-0.158901	-0.218565
ILMN_2636490	Htatsf1	HIV TAT specific factor 1	-0.178954	-0.224012
ILMN_2749143	2810428I15Rik	RIKEN cDNA 2810428I15 gene	-0.189917	-0.291669
ILMN_2866752	Bcap29	B cell receptor associated protein 29	-0.193531	-0.219714
ILMN_2779746	Srp9	signal recognition particle 9	-0.197207	-0.204221
ILMN_2674407	Arpp19	cAMP-regulated phosphoprotein 19	-0.211528	-0.286516
ILMN_2616565	Slc2a3	solute carrier family 2 (facilitated glucose transporter), member 3	-0.229277	-0.351216

## Sheet: Table S4
Supplemental Table 4
mRNA probes whose signals were significantly altered by ATF4 mKO in quadriceps of old mice (using a cutoff
of P ≤ 0.025 by two-tailed unpaired t-test). Data are from Mouse Ref-8 version 2.0 BeadChip arrays.
			Log2 Change
			(ATF4 mKO -
Probe ID	mRNA	Protein	Wild-type)
ILMN_2642681	Atf4	activating transcription factor 4	-2.63942
ILMN_1223734	Atf4	activating transcription factor 4	-1.93383
ILMN_2646985	Atf5	activating transcription factor 5	-1.00888
ILMN_1258394	Aars	alanyl-tRNA synthetase	-0.932348
ILMN_2534090	Mars	methionine-tRNA synthetase	-0.672536
ILMN_2810045	Iars	isoleucine-tRNA synthetase	-0.600803
ILMN_2518412	Grb10	growth factor receptor bound protein 10	-0.525377
ILMN_2810047	Iars	isoleucine-tRNA synthetase	-0.480924
ILMN_2678200	Gars	glycyl-tRNA synthetase	-0.419794
ILMN_1227163	Nars	asparaginyl-tRNA synthetase	-0.399728
ILMN_1256795	Eif2s2	eukaryotic translation initiation factor 2, subunit 2 (beta)	-0.369816
ILMN_2871412	Sars	seryl-aminoacyl-tRNA synthetase	-0.348629
ILMN_2774435	Eif2s2	eukaryotic translation initiation factor 2, subunit 2 (beta)	-0.311255
ILMN_2790246	Herpud1	homocysteine-inducible, endoplasmic reticulum stress-inducible, ubiquitin-like domain member 1	-0.303417
ILMN_2940195	Mgst1	microsomal glutathione S-transferase 1	-0.288832
ILMN_2742042	Nupr1	nuclear protein transcription regulator 1	-0.281397
ILMN_2630772	Tceal5	transcription elongation factor A (SII)-like 5	-0.271538
ILMN_2899591	Lars	leucyl-tRNA synthetase	-0.271374
ILMN_1224079	Wfs1	Wolfram syndrome 1 homolog (human)	-0.26928
ILMN_2728038	Arhgap24	Rho GTPase activating protein 24	-0.264003
ILMN_2764588	Igfbp7	insulin-like growth factor binding protein 7	-0.259324
ILMN_2670398	Eif4ebp1	eukaryotic translation initiation factor 4E binding protein 1	-0.250101
ILMN_2790241	Herpud1	homocysteine-inducible, endoplasmic reticulum stress-inducible, ubiquitin-like domain member 1	-0.226302
ILMN_1214918	Rps9	ribosomal protein S9	-0.220628
ILMN_2667384	Slc6a9	solute carrier family 6 (neurotransmitter transporter, glycine), member 9	-0.213988
ILMN_2849016	Slc47a1	solute carrier family 47, member 1	-0.212951
ILMN_3163001	Deptor	DEP domain containing MTOR-interacting protein	-0.206298
ILMN_1249578	Sorl1	sortilin-related receptor, LDLR class A repeats-containing	-0.206037
ILMN_2699989	Rps19bp1	ribosomal protein S19 binding protein 1	-0.205896
ILMN_2761109	Clic4	chloride intracellular channel 4 (mitochondrial)	-0.204163
ILMN_2655929	Tppp3	tubulin polymerization-promoting protein family member 3	-0.192498
ILMN_1218627	Tmem242	transmembrane protein 242	-0.18691
ILMN_1254786	Ech1	enoyl coenzyme A hydratase 1, peroxisomal	-0.18589
ILMN_1216781	Rab11fip5	RAB11 family interacting protein 5 (class I)	-0.185503
ILMN_1223285	Hspa2	heat shock protein 2	-0.1837
ILMN_1217009	Rab15	RAB15, member RAS oncogene family	-0.183078
ILMN_1228031	Dusp8	dual specificity phosphatase 8	-0.182394
ILMN_2704165	Ndufs2	NADH dehydrogenase (ubiquinone) Fe-S protein 2	-0.1813
ILMN_1218058	Atp1a1	ATPase, Na+/K+ transporting, alpha 1 polypeptide	-0.179691
ILMN_2828687	Mars	methionine-tRNA synthetase	-0.177107
ILMN_1232667	Ifitm2	interferon induced transmembrane protein 2	-0.172505
ILMN_2883063	Adcy2	adenylate cyclase 2	-0.17123
ILMN_2492403	Cd151	CD151 antigen	-0.169658
ILMN_2501267	Tmc7	transmembrane channel-like gene family 7	-0.166745
ILMN_1252649	Dguok	deoxyguanosine kinase	-0.166605
ILMN_2744193	Phyhd1	phytanoyl-CoA dioxygenase domain containing 1	-0.165588
ILMN_2707510	Arntl	aryl hydrocarbon receptor nuclear translocator-like	-0.161077
ILMN_2712900	Sars	seryl-aminoacyl-tRNA synthetase	-0.160739
ILMN_2591917	NA	NA	-0.159538
ILMN_2879534	Extl1	exostoses (multiple)-like 1	-0.159471
ILMN_3139693	Rab11fip5	RAB11 family interacting protein 5 (class I)	-0.157457
ILMN_2785679	Smpx	small muscle protein, X-linked	-0.156963
ILMN_1235500	Nup62	nucleoporin 62	-0.155049
ILMN_2973089	Coq3	coenzyme Q3 homolog, methyltransferase (yeast)	-0.152219
ILMN_2755492	Fam3c	family with sequence similarity 3, member C	-0.150599
ILMN_1241367	Gpx1	glutathione peroxidase 1	-0.147101
ILMN_2598201	Cox8a	cytochrome c oxidase subunit VIIIa	-0.147088
ILMN_2694245	NA	NA	-0.145652
ILMN_2660099	Slc25a5	solute carrier family 25 (mitochondrial carrier, adenine nucleotide translocator), member 5	-0.143948
ILMN_3119014	Elk3	ELK3, member of ETS oncogene family	-0.141379
ILMN_2870672	Fbln1	fibulin 1	-0.141363
ILMN_2917540	Atp5o	ATP synthase, H+ transporting, mitochondrial F1 complex, O subunit	-0.140993
ILMN_3101732	Syngr1	synaptogyrin 1	-0.140456
ILMN_1222803	Hspa9	heat shock protein 9	-0.136915
ILMN_2672626	Myh9	myosin, heavy polypeptide 9, non-muscle	-0.13454
ILMN_2855261	Slc25a39	solute carrier family 25, member 39	-0.134045
ILMN_2861493	Tceal8	transcription elongation factor A (SII)-like 8	-0.132271
ILMN_1225414	Rab5c	RAB5C, member RAS oncogene family	-0.13183
ILMN_2605494	Tex261	testis expressed gene 261	-0.131297
ILMN_2941728	Nenf	neuron derived neurotrophic factor	-0.129822
ILMN_2909808	Lrrc52	leucine rich repeat containing 52	-0.128871
ILMN_3123473	Aldh18a1	aldehyde dehydrogenase 18 family, member A1	-0.128769
ILMN_2648292	H3f3b	H3 histone, family 3B	-0.128611
ILMN_1256971	Nedd8	neural precursor cell expressed, developmentally down-regulated gene 8	-0.127801
ILMN_2891245	Rhbdl2	rhomboid, veinlet-like 2 (Drosophila)	-0.1273
ILMN_2711948	Slc7a5	solute carrier family 7 (cationic amino acid transporter, y+ system), member 5	-0.122526
ILMN_2500997	Glrx3	glutaredoxin 3	-0.121636
ILMN_1234111	Vtn	vitronectin	-0.120446
ILMN_2715215	Eif2b5	eukaryotic translation initiation factor 2B, subunit 5 epsilon	-0.119709
ILMN_2898319	Aldh1l2	aldehyde dehydrogenase 1 family, member L2	-0.119409
ILMN_2846255	Pgpep1	pyroglutamyl-peptidase I	-0.11527
ILMN_1255772	NA	NA	-0.113057
ILMN_1242456	Kank1	KN motif and ankyrin repeat domains 1	-0.112982
ILMN_3111298	Mcfd2	multiple coagulation factor deficiency 2	-0.112496
ILMN_1233836	Pon2	paraoxonase 2	-0.112125
ILMN_1216559	Dynlt3	dynein light chain Tctex-type 3	-0.111354
ILMN_2597868	Lgmn	legumain	-0.11135
ILMN_1256292	Ilvbl	ilvB (bacterial acetolactate synthase)-like	-0.110241
ILMN_1218571	Dhx15	DEAH (Asp-Glu-Ala-His) box polypeptide 15	-0.110119
ILMN_1254669	Sypl	synaptophysin-like protein	-0.109523
ILMN_2469689	Ubl5	ubiquitin-like 5	-0.108927
ILMN_1230991	Atp5g1	ATP synthase, H+ transporting, mitochondrial F0 complex, subunit c1 (subunit 9)	-0.108406
ILMN_2680406	Rnf44	ring finger protein 44	-0.107716
ILMN_2615741	Eif3c	eukaryotic translation initiation factor 3, subunit C	-0.105536
ILMN_2958417	Brk1	BRICK1, SCAR/WAVE actin-nucleating complex subunit	-0.103204
ILMN_2955883	Vps29	vacuolar protein sorting 29 (S. pombe)	-0.100963
ILMN_1257880	Itga7	integrin alpha 7	-0.100097
ILMN_2633897	Pde6d	phosphodiesterase 6D, cGMP-specific, rod, delta	-0.0995192
ILMN_1233153	Psmb7	proteasome (prosome, macropain) subunit, beta type 7	-0.0964888
ILMN_2700400	Galnt11	UDP-N-acetyl-alpha-D-galactosamine:polypeptide N-acetylgalactosaminyltransferase 11	-0.0962487
ILMN_2833706	Fgf7	fibroblast growth factor 7	-0.0946581
ILMN_2618329	40238	membrane-associated ring finger (C3HC4) 2	-0.0943587
ILMN_2881272	Aifm1	apoptosis-inducing factor, mitochondrion-associated 1	-0.0941641
ILMN_2765224	Bcam	basal cell adhesion molecule	-0.0927068
ILMN_1246011	Gm1943	WD repeat domain 70 pseudogene	-0.0921298
ILMN_2746132	Fnbp1l	formin binding protein 1-like	-0.091625
ILMN_1249708	Ddx24	DEAD (Asp-Glu-Ala-Asp) box polypeptide 24	-0.0885271
ILMN_2931096	Igf2r	insulin-like growth factor 2 receptor	-0.0880515
ILMN_2967455	Ppp1r13b	protein phosphatase 1, regulatory (inhibitor) subunit 13B	-0.0878426
ILMN_1213426	Fam134a	family with sequence similarity 134, member A	-0.0864289
ILMN_2720520	Eif3l	eukaryotic translation initiation factor 3, subunit L	-0.0852969
ILMN_2881610	Tcaim	T cell activation inhibitor, mitochondrial	-0.0848607
ILMN_1255207	NA	NA	-0.0841215
ILMN_3009334	Ncaph2	non-SMC condensin II complex, subunit H2	-0.083703
ILMN_2878548	Mthfd2	methylenetetrahydrofolate dehydrogenase (NAD+ dependent), methenyltetrahydrofolate cyclohydrolase	-0.0817163
ILMN_2749840	Slc47a1	solute carrier family 47, member 1	-0.0799735
ILMN_2702704	Ndufv1	NADH dehydrogenase (ubiquinone) flavoprotein 1	-0.0798995
ILMN_1239041	Mtch1	mitochondrial carrier homolog 1 (C. elegans)	-0.0789029
ILMN_2643513	Asns	asparagine synthetase	-0.0786284
ILMN_1236960	Nacad	NAC alpha domain containing	-0.0773628
ILMN_2821196	Hspa9	heat shock protein 9	-0.0769431
ILMN_2879517	Uba3	ubiquitin-like modifier activating enzyme 3	-0.0746845
ILMN_2639809	Nucb1	nucleobindin 1	-0.0746598
ILMN_2613908	Alox12	arachidonate 12-lipoxygenase	-0.0731481
ILMN_2629971	Fzr1	fizzy/cell division cycle 20 related 1 (Drosophila)	-0.0723191
ILMN_2683283	3830406C13Rik	RIKEN cDNA 3830406C13 gene	-0.06838
ILMN_2937136	Tceal1	transcription elongation factor A (SII)-like 1	-0.0663402
ILMN_1248439	St6galnac4	ST6 (alpha-N-acetyl-neuraminyl-2,3-beta-galactosyl-1,3)-N-acetylgalactosaminide alpha-2,6-sialyltransferase 4	-0.065306
ILMN_2793739	Lipo1	lipase, member O1	-0.0650291
ILMN_3071356	Dbi	diazepam binding inhibitor	-0.0642849
ILMN_2976867	Pam16	presequence translocase-asssociated motor 16 homolog (S. cerevisiae)	-0.0641277
ILMN_2869312	Fbxo4	F-box protein 4	-0.0638084
ILMN_2532865	Gm166	predicted gene 166	-0.0619043
ILMN_2907964	Kcp	kielin/chordin-like protein	-0.0615898
ILMN_2899133	Uhrf1bp1	UHRF1 (ICBP90) binding protein 1	-0.0593963
ILMN_1240868	Rftn1	raftlin lipid raft linker 1	-0.0586327
ILMN_1246044	Mrps25	mitochondrial ribosomal protein S25	-0.058441
ILMN_1254966	Rbms1	RNA binding motif, single stranded interacting protein 1	-0.056687
ILMN_1254307	1810011O10Rik	RIKEN cDNA 1810011O10 gene	-0.0547159
ILMN_2636951	Cpsf2	cleavage and polyadenylation specific factor 2	-0.054606
ILMN_2651643	Naca	nascent polypeptide-associated complex alpha polypeptide	-0.0545661
ILMN_2648661	Cap1	CAP, adenylate cyclase-associated protein 1 (yeast)	-0.0544635
ILMN_3159840	Fert2	fer (fms/fps related) protein kinase, testis specific 2	-0.0538434
ILMN_1242889	Relt	RELT tumor necrosis factor receptor	-0.0533265
ILMN_2872639	9030624J02Rik	RIKEN cDNA 9030624J02 gene	-0.0526424
ILMN_2482494	Trim16	tripartite motif-containing 16	-0.0522411
ILMN_2862619	Xrcc6	X-ray repair complementing defective repair in Chinese hamster cells 6	-0.0518766
ILMN_2649456	Prr15	proline rich 15	-0.0506068
ILMN_2856166	Klhdc4	kelch domain containing 4	-0.0505155
ILMN_1219155	Jak3	Janus kinase 3	-0.0488217
ILMN_1248812	Srd5a3	steroid 5 alpha-reductase 3	-0.0477534
ILMN_2697304	Eln	elastin	-0.0464141
ILMN_2859032	Gfod1	glucose-fructose oxidoreductase domain containing 1	-0.0460218
ILMN_2663015	Abcb8	ATP-binding cassette, sub-family B (MDR/TAP), member 8	-0.045823
ILMN_1246596	Il20ra	interleukin 20 receptor, alpha	-0.04556
ILMN_2647793	Rab13	RAB13, member RAS oncogene family	-0.0455593
ILMN_2668642	4930578C19Rik	RIKEN cDNA 4930578C19 gene	-0.0446753
ILMN_1230020	Fmod	fibromodulin	-0.044351
ILMN_3137899	Otop1	otopetrin 1	-0.0435293
ILMN_2974720	Igf2bp2	insulin-like growth factor 2 mRNA binding protein 2	-0.0432308
ILMN_2891085	Nacad	NAC alpha domain containing	-0.0417718
ILMN_1240598	Samd14	sterile alpha motif domain containing 14	-0.041596
ILMN_2710604	Dbnl	drebrin-like	-0.0415321
ILMN_2690423	Cars	cysteinyl-tRNA synthetase	-0.0408928
ILMN_1213763	Pld5	phospholipase D family, member 5	-0.040838
ILMN_1218320	Olfr1383	olfactory receptor 1383	-0.0401973
ILMN_2715664	Atf1	activating transcription factor 1	-0.0391552
ILMN_2715749	Krit1	KRIT1, ankyrin repeat containing	-0.0385922
ILMN_2680808	Hnrnph2	heterogeneous nuclear ribonucleoprotein H2	-0.037945
ILMN_1249339	Rab4b	RAB4B, member RAS oncogene family	-0.0368778
ILMN_2758562	Stap2	signal transducing adaptor family member 2	-0.0367927
ILMN_1250073	Nol7	nucleolar protein 7	-0.0367569
ILMN_3024494	AU040320	expressed sequence AU040320	-0.0361523
ILMN_2878161	Pinlyp	phospholipase A2 inhibitor and LY6/PLAUR domain containing	-0.0348827
ILMN_1244756	Mdp1	magnesium-dependent phosphatase 1	-0.034784
ILMN_3128478	Alx3	aristaless-like homeobox 3	-0.0346667
ILMN_2908435	Ppbp	pro-platelet basic protein	-0.0344585
ILMN_1223035	Slc22a4	solute carrier family 22 (organic cation transporter), member 4	-0.0344481
ILMN_1224380	Gosr2	golgi SNAP receptor complex member 2	-0.0344132
ILMN_2636303	Brcc3	BRCA1/BRCA2-containing complex, subunit 3	-0.0340493
ILMN_2441899	Tyms	thymidylate synthase	-0.0339518
ILMN_2883138	Srd5a3	steroid 5 alpha-reductase 3	-0.0338197
ILMN_2768755	Hdac7	histone deacetylase 7	-0.0337369
ILMN_2817371	Gtf2e2	general transcription factor II E, polypeptide 2 (beta subunit)	-0.0335958
ILMN_2593225	Prx	periaxin	-0.0333682
ILMN_2667635	Clic6	chloride intracellular channel 6	-0.0330789
ILMN_2869728	Dnajb3	DnaJ (Hsp40) homolog, subfamily B, member 3	-0.0330761
ILMN_1254670	Ptcra	pre T cell antigen receptor alpha	-0.0326036
ILMN_2741114	Gusb	glucuronidase, beta	-0.0325536
ILMN_3028637	Calca	calcitonin/calcitonin-related polypeptide, alpha	-0.0320416
ILMN_2814107	Olfr725	olfactory receptor 725	-0.0320319
ILMN_2697137	Olfr15	olfactory receptor 15	-0.0318641
ILMN_2725128	Hspa14	heat shock protein 14	-0.0314439
ILMN_3090954	Nyx	nyctalopin	-0.0306446
ILMN_2533840	Zfp873	zinc finger protein 873	-0.0305246
ILMN_2928679	Cyp3a25	cytochrome P450, family 3, subfamily a, polypeptide 25	-0.0300433
ILMN_2822825	Fbxo2	F-box protein 2	-0.0297027
ILMN_2603242	Il21r	interleukin 21 receptor	-0.029538
ILMN_2947901	Aifm3	apoptosis-inducing factor, mitochondrion-associated 3	-0.0293309
ILMN_1238789	Gria3	glutamate receptor, ionotropic, AMPA3 (alpha 3)	-0.0291733
ILMN_3023573	Ssbp1	single-stranded DNA binding protein 1	-0.0289905
ILMN_2972026	Cebpg	CCAAT/enhancer binding protein (C/EBP), gamma	-0.0289489
ILMN_1233783	Tab1	TGF-beta activated kinase 1/MAP3K7 binding protein 1	-0.0289284
ILMN_1212812	Pla2g2e	phospholipase A2, group IIE	-0.0285312
ILMN_2772334	Sned1	sushi, nidogen and EGF-like domains 1	-0.0284515
ILMN_2451389	NA	NA	-0.0283638
ILMN_2870295	Cldn1	claudin 1	-0.0280369
ILMN_1254813	Umps	uridine monophosphate synthetase	-0.0278821
ILMN_2806315	Gm867	predicted gene 867	-0.027842
ILMN_3069033	NA	NA	-0.0277454
ILMN_2635462	Cxcl15	chemokine (C-X-C motif) ligand 15	-0.0276305
ILMN_2682223	Slc2a9	solute carrier family 2 (facilitated glucose transporter), member 9	-0.0274759
ILMN_1218393	Rac3	RAS-related C3 botulinum substrate 3	-0.0272722
ILMN_1240019	Cux1	cut-like homeobox 1	-0.0271914
ILMN_2944185	Nit2	nitrilase family, member 2	-0.0270859
ILMN_2853739	Nadsyn1	NAD synthetase 1	-0.0268876
ILMN_1244144	Hs6st2	heparan sulfate 6-O-sulfotransferase 2	-0.0268583
ILMN_2868414	Krtap31-2	keratin associated protein 31-2	-0.0266076
ILMN_2511355	Trim2	tripartite motif-containing 2	-0.0264214
ILMN_3160146	Wdr93	WD repeat domain 93	-0.0262776
ILMN_1252655	Sectm1b	secreted and transmembrane 1B	-0.0261879
ILMN_1242687	Alg13	asparagine-linked glycosylation 13	-0.026159
ILMN_2645737	Nr1i2	nuclear receptor subfamily 1, group I, member 2	-0.0259018
ILMN_2655360	Foxl2	forkhead box L2	-0.0255933
ILMN_2913026	Olfr960	olfactory receptor 960	-0.0255597
ILMN_2690396	Nradd	neurotrophin receptor associated death domain	-0.0255213
ILMN_2818895	Gss	glutathione synthetase	-0.025484
ILMN_2981801	NA	NA	-0.0252849
ILMN_1241350	Vsig4	V-set and immunoglobulin domain containing 4	-0.0252285
ILMN_1220128	2310057J18Rik	RIKEN cDNA 2310057J18 gene	-0.025058
ILMN_3014935	Ybx2	Y box protein 2	-0.0248609
ILMN_2772103	Smad9	SMAD family member 9	-0.0248238
ILMN_1235687	Shkbp1	Sh3kbp1 binding protein 1	-0.0245497
ILMN_2488119	NA	NA	-0.0245117
ILMN_2917713	Vsx2	visual system homeobox 2	-0.0244402
ILMN_1231123	Myc	myelocytomatosis oncogene	-0.0243947
ILMN_2887986	Cd300a	CD300A antigen	-0.024208
ILMN_2721980	AW551984	expressed sequence AW551984	-0.0240428
ILMN_3085841	Shroom3	shroom family member 3	-0.0239844
ILMN_1255648	Csf3r	colony stimulating factor 3 receptor (granulocyte)	-0.0239299
ILMN_1241689	Cldn18	claudin 18	-0.0238203
ILMN_1256134	Notch4	notch 4	-0.0236498
ILMN_1239150	NA	NA	-0.0236259
ILMN_2753127	Olfr357	olfactory receptor 357	-0.023599
ILMN_2759142	Col2a1	collagen, type II, alpha 1	-0.0234572
ILMN_1256083	Gdf5	growth differentiation factor 5	-0.0234048
ILMN_2605465	Snx1	sorting nexin 1	-0.0233029
ILMN_2934792	Crisp1	cysteine-rich secretory protein 1	-0.0231581
ILMN_2670038	Cdh16	cadherin 16	-0.0231289
ILMN_2735007	Spry1	sprouty homolog 1 (Drosophila)	-0.0230443
ILMN_1222224	Adck2	aarF domain containing kinase 2	-0.0229267
ILMN_2966687	NA	NA	-0.0229008
ILMN_1224778	Taf9	TAF9 RNA polymerase II, TATA box binding protein (TBP)-associated factor	-0.0228526
ILMN_2680188	Bai1	brain-specific angiogenesis inhibitor 1	-0.0226649
ILMN_1229328	Arhgap11a	Rho GTPase activating protein 11A	-0.0225835
ILMN_1250529	Ms4a3	membrane-spanning 4-domains, subfamily A, member 3	-0.0225782
ILMN_2811886	Soat2	sterol O-acyltransferase 2	-0.0223811
ILMN_2744683	Sirpa	signal-regulatory protein alpha	-0.0222645
ILMN_2707652	Olfr578	olfactory receptor 578	-0.0220722
ILMN_1249573	Itgae	integrin alpha E, epithelial-associated	-0.0219959
ILMN_3101674	Ppp2r2b	protein phosphatase 2 (formerly 2A), regulatory subunit B (PR 52), beta isoform	-0.0219671
ILMN_2783117	Tas2r140	taste receptor, type 2, member 140	-0.0219443
ILMN_1228666	Ugt2b1	UDP glucuronosyltransferase 2 family, polypeptide B1	-0.0217098
ILMN_2751207	Fyn	Fyn proto-oncogene	-0.0217055
ILMN_2903992	1700057G04Rik	RIKEN cDNA 1700057G04 gene	-0.0217038
ILMN_2930177	Ldhc	lactate dehydrogenase C	-0.0215333
ILMN_1223537	Syngr4	synaptogyrin 4	-0.021515
ILMN_2661242	Rara	retinoic acid receptor, alpha	-0.0214858
ILMN_2684910	Sirt6	sirtuin 6	-0.0214419
ILMN_2680000	Adamts20	a disintegrin-like and metallopeptidase (reprolysin type) with thrombospondin type 1 motif, 20	-0.0214007
ILMN_2688905	Pzp	pregnancy zone protein	-0.0213789
ILMN_3163115	Shank3	SH3/ankyrin domain gene 3	-0.0211299
ILMN_3163087	Olfr1335	olfactory receptor 1335	-0.0210978
ILMN_2605165	Megf11	multiple EGF-like-domains 11	-0.0209951
ILMN_2755833	Lrrc3b	leucine rich repeat containing 3B	-0.0209659
ILMN_2742912	Gpr176	G protein-coupled receptor 176	-0.0208809
ILMN_2911964	Olfr372	olfactory receptor 372	-0.0207504
ILMN_3161671	Gm7092	predicted gene 7092	-0.0206396
ILMN_1255147	Akt2	thymoma viral proto-oncogene 2	-0.0206392
ILMN_2671984	Ptprc	protein tyrosine phosphatase, receptor type, C	-0.0204154
ILMN_1257751	Dlgap3	discs, large (Drosophila) homolog-associated protein 3	-0.0204126
ILMN_3142763	Xkr4	X Kell blood group precursor related family member 4	-0.0202444
ILMN_2982829	Mmp27	matrix metallopeptidase 27	-0.0202429
ILMN_1235814	Ctsm	cathepsin M	-0.0202218
ILMN_2738991	Tprkb	Tp53rk binding protein	-0.0198657
ILMN_2498763	Zw10	zw10 kinetochore protein	-0.0198197
ILMN_2878014	Vmn1r188	vomeronasal 1 receptor 188	-0.0197757
ILMN_1246336	Oxct2a	3-oxoacid CoA transferase 2A	-0.0197047
ILMN_3162809	Lingo1	leucine rich repeat and Ig domain containing 1	-0.0195841
ILMN_2617629	Mogat2	monoacylglycerol O-acyltransferase 2	-0.0194894
ILMN_2588515	Phf1	PHD finger protein 1	-0.0194635
ILMN_2745680	Lamp3	lysosomal-associated membrane protein 3	-0.0193627
ILMN_1224044	Iars	isoleucine-tRNA synthetase	-0.0192247
ILMN_1225092	Lrcol1	leucine rich colipase-like 1	-0.019213
ILMN_2780647	Lrrc66	leucine rich repeat containing 66	-0.0191624
ILMN_2837100	Gm128	predicted gene 128	-0.0190775
ILMN_2759687	Hlf	hepatic leukemia factor	-0.0187333
ILMN_1237525	NA	NA	-0.0187179
ILMN_2434333	Ugt2a1	UDP glucuronosyltransferase 2 family, polypeptide A1	-0.0187123
ILMN_2681195	Ntm	neurotrimin	-0.0187123
ILMN_1218284	F830045P16Rik	RIKEN cDNA F830045P16 gene	-0.0186648
ILMN_2484215	Tram1l1	translocation associated membrane protein 1-like 1	-0.0186208
ILMN_1254211	Lipk	lipase, family member K	-0.0183678
ILMN_1247679	Arl10	ADP-ribosylation factor-like 10	-0.0182031
ILMN_1254242	NA	NA	-0.0181964
ILMN_1251152	Siglece	sialic acid binding Ig-like lectin E	-0.0181812
ILMN_3139567	Rhox1	reproductive homeobox 1	-0.0181502
ILMN_2693785	Cenph	centromere protein H	-0.0180356
ILMN_2987729	NA	NA	-0.0179835
ILMN_2595052	C5ar1	complement component 5a receptor 1	-0.0176786
ILMN_2664244	Bpifb2	BPI fold containing family B, member 2	-0.017507
ILMN_2669164	Arg2	arginase type II	-0.0174572
ILMN_1222406	Olfr1414	olfactory receptor 1414	-0.0174178
ILMN_1239752	9830107B12Rik	RIKEN cDNA 9830107B12 gene	-0.0174034
ILMN_1248101	Cecr6	cat eye syndrome chromosome region, candidate 6	-0.0173684
ILMN_2612278	Aicda	activation-induced cytidine deaminase	-0.0173567
ILMN_2931918	Nxpe2	neurexophilin and PC-esterase domain family, member 2	-0.0172365
ILMN_2604948	Tbx5	T-box 5	-0.0171847
ILMN_2599273	Ms4a4b	membrane-spanning 4-domains, subfamily A, member 4B	-0.0170529
ILMN_2834972	Bnipl	BCL2/adenovirus E1B 19kD interacting protein like	-0.0168601
ILMN_2598594	Cct8l1	chaperonin containing TCP1, subunit 8 (theta)-like 1	-0.0167345
ILMN_1249533	Olfr742	olfactory receptor 742	-0.0163924
ILMN_2856646	Ap4m1	adaptor-related protein complex AP-4, mu 1	-0.0163022
ILMN_1241339	Man1a2	mannosidase, alpha, class 1A, member 2	-0.0163
ILMN_2821381	Megf11	multiple EGF-like-domains 11	-0.0162395
ILMN_2920676	Rfesd	Rieske (Fe-S) domain containing	-0.0161798
ILMN_2600246	NA	NA	-0.0161356
ILMN_2762172	Olfr788	olfactory receptor 788	-0.0160027
ILMN_2877595	Olfr527	olfactory receptor 527	-0.0158493
ILMN_2658882	Olfr449	olfactory receptor 449	-0.0158016
ILMN_2872334	Rfpl4	ret finger protein-like 4	-0.0157871
ILMN_2670561	B2m	beta-2 microglobulin	-0.0155314
ILMN_2642645	Ankrd27	ankyrin repeat domain 27 (VPS9 domain)	-0.0152473
ILMN_2701797	Men1	multiple endocrine neoplasia 1	-0.0144528
ILMN_1213963	Topbp1	topoisomerase (DNA) II binding protein 1	-0.0143641
ILMN_2720740	Tmed9	transmembrane emp24 protein transport domain containing 9	-0.0142489
ILMN_2708491	Slc22a6	solute carrier family 22 (organic anion transporter), member 6	-0.0141606
ILMN_1236731	Vsig1	V-set and immunoglobulin domain containing 1	-0.0141132
ILMN_2727902	Olfr1277	olfactory receptor 1277	-0.013713
ILMN_1248259	Nck1	non-catalytic region of tyrosine kinase adaptor protein 1	-0.0136902
ILMN_3140473	Kcnq2	potassium voltage-gated channel, subfamily Q, member 2	-0.0133768
ILMN_2707627	Cep112	centrosomal protein 112	-0.0133709
ILMN_1218537	Abca15	ATP-binding cassette, sub-family A (ABC1), member 15	-0.0132191
ILMN_1225305	Olfr1164	olfactory receptor 1164	-0.0128706
ILMN_2987207	Zfp382	zinc finger protein 382	-0.0120153
ILMN_2730288	Olfr125	olfactory receptor 125	-0.0119957
ILMN_2700281	Olfr845	olfactory receptor 845	0.0108469
ILMN_3039183	Mageb4	melanoma antigen, family B, 4	0.0119999
ILMN_2600104	Hif1an	hypoxia-inducible factor 1, alpha subunit inhibitor	0.0126156
ILMN_2677113	Npas1	neuronal PAS domain protein 1	0.0130467
ILMN_1241378	Mmp8	matrix metallopeptidase 8	0.0130973
ILMN_2606804	Alcam	activated leukocyte cell adhesion molecule	0.013303
ILMN_2684272	Bbs9	Bardet-Biedl syndrome 9 (human)	0.0138507
ILMN_2605960	Rab19	RAB19, member RAS oncogene family	0.0142872
ILMN_1237162	Olfr1038-ps	olfactory receptor 1038, pseudogene	0.0147118
ILMN_2595017	Syncrip	synaptotagmin binding, cytoplasmic RNA interacting protein	0.0147245
ILMN_2804701	Nxnl1	nucleoredoxin-like 1	0.0147385
ILMN_2706248	Rpl7l1	ribosomal protein L7-like 1	0.0148912
ILMN_2745344	Tdpoz1	TD and POZ domain containing 1	0.0149071
ILMN_2840975	Gls2	glutaminase 2 (liver, mitochondrial)	0.0150301
ILMN_1229477	Rab43	RAB43, member RAS oncogene family	0.015095
ILMN_1232807	Sepsecs	Sep (O-phosphoserine) tRNA:Sec (selenocysteine) tRNA synthase	0.0152528
ILMN_1255830	Tcl1b2	T cell leukemia/lymphoma 1B, 2	0.0153995
ILMN_2734991	Lrfn1	leucine rich repeat and fibronectin type III domain containing 1	0.01553
ILMN_2846636	Olfr248	olfactory receptor 248	0.0156413
ILMN_1212878	Tex19.2	testis expressed gene 19.2	0.0158503
ILMN_2510446	Usp9x	ubiquitin specific peptidase 9, X chromosome	0.0159045
ILMN_2607287	NA	NA	0.0159652
ILMN_1224966	Taar9	trace amine-associated receptor 9	0.0161115
ILMN_2634742	S100b	S100 protein, beta polypeptide, neural	0.0162177
ILMN_2610719	Cisd2	CDGSH iron sulfur domain 2	0.0166717
ILMN_2659151	Thbs1	thrombospondin 1	0.016716
ILMN_1245292	Rbm14	RNA binding motif protein 14	0.0168184
ILMN_1252646	Fbxw21	F-box and WD-40 domain protein 21	0.0169088
ILMN_2713491	Hist1h1e	histone cluster 1, H1e	0.0169609
ILMN_1220817	Tmigd1	transmembrane and immunoglobulin domain containing 1	0.017173
ILMN_2758440	Gab2	growth factor receptor bound protein 2-associated protein 2	0.017175
ILMN_2604603	Mum1l1	melanoma associated antigen (mutated) 1-like 1	0.0174172
ILMN_3162125	Grm6	glutamate receptor, metabotropic 6	0.0174403
ILMN_2697164	Zfp946	zinc finger protein 946	0.0175767
ILMN_2449917	Tyro3	TYRO3 protein tyrosine kinase 3	0.0177514
ILMN_2776458	Kdelr1	KDEL (Lys-Asp-Glu-Leu) endoplasmic reticulum protein retention receptor 1	0.0177812
ILMN_2615762	Hepacam	hepatocyte cell adhesion molecule	0.0178455
ILMN_2751473	Slc4a10	solute carrier family 4, sodium bicarbonate cotransporter-like, member 10	0.0178612
ILMN_3009747	Serpinb3d	serine (or cysteine) peptidase inhibitor, clade B (ovalbumin), member 3D	0.0180035
ILMN_2650119	Gab2	growth factor receptor bound protein 2-associated protein 2	0.0181667
ILMN_2739998	Tmem74	transmembrane protein 74	0.0181766
ILMN_2641420	Olfr1508	olfactory receptor 1508	0.018302
ILMN_2761563	Dyx1c1	dyslexia susceptibility 1 candidate 1 homolog (human)	0.0184326
ILMN_1250738	Pask	PAS domain containing serine/threonine kinase	0.0184589
ILMN_2701701	Sh3gl2	SH3-domain GRB2-like 2	0.0184725
ILMN_2886465	Zdhhc22	zinc finger, DHHC-type containing 22	0.0185909
ILMN_2911128	C4a	complement component 4A (Rodgers blood group)	0.0186306
ILMN_2881083	Try10	trypsin 10	0.0186632
ILMN_1242661	Itgb2	integrin beta 2	0.0187215
ILMN_2752974	Scgb2b20	secretoglobin, family 2B, member 20	0.0188276
ILMN_3071262	Hoxb3	homeobox B3	0.0188632
ILMN_1237626	Ppp1r13b	protein phosphatase 1, regulatory (inhibitor) subunit 13B	0.0189017
ILMN_1233334	Fpgs	folylpolyglutamyl synthetase	0.0192565
ILMN_3161873	Olfr1043	olfactory receptor 1043	0.0193292
ILMN_1213856	Olfr76	olfactory receptor 76	0.0193404
ILMN_2657394	Cnnm1	cyclin M1	0.0193426
ILMN_1228499	Rnf14	ring finger protein 14	0.01975
ILMN_2629289	Hist3h2a	histone cluster 3, H2a	0.0197924
ILMN_3066986	H3f3a	H3 histone, family 3A	0.019838
ILMN_2737416	Fjx1	four jointed box 1 (Drosophila)	0.0198992
ILMN_3163577	Scn3b	sodium channel, voltage-gated, type III, beta	0.0199323
ILMN_1228141	Neurod1	neurogenic differentiation 1	0.0199465
ILMN_3161906	Zbtbd6	kelch repeat and BTB (POZ) domain containing 6	0.0200531
ILMN_2880745	Nbn	nibrin	0.0201625
ILMN_1248192	Lcorl	ligand dependent nuclear receptor corepressor-like	0.0203192
ILMN_1218256	Scube3	signal peptide, CUB domain, EGF-like 3	0.0203255
ILMN_1217133	Gstt4	glutathione S-transferase, theta 4	0.0203577
ILMN_2780552	Tnfaip8l1	tumor necrosis factor, alpha-induced protein 8-like 1	0.0204406
ILMN_1226190	Olfr594	olfactory receptor 594	0.0204785
ILMN_1248544	Olfr362	olfactory receptor 362	0.0204801
ILMN_2930870	Vps8	vacuolar protein sorting 8 homolog (S. cerevisiae)	0.0205513
ILMN_2882996	Gm7337	DAZ interacting protein 1 pseudogene	0.0205549
ILMN_2655410	BC048671	cDNA sequence BC048671	0.0205838
ILMN_2734262	Fbxo43	F-box protein 43	0.0207488
ILMN_1218180	Spred3	sprouty-related, EVH1 domain containing 3	0.0209142
ILMN_2420200	Usp8	ubiquitin specific peptidase 8	0.0209302
ILMN_2623376	Olfr1395	olfactory receptor 1395	0.0209862
ILMN_2862465	Ghdc	GH3 domain containing	0.0210199
ILMN_1257753	Zfp513	zinc finger protein 513	0.0210246
ILMN_2664762	Htr1a	5-hydroxytryptamine (serotonin) receptor 1A	0.0212368
ILMN_3042783	Setdb2	SET domain, bifurcated 2	0.0212712
ILMN_2682982	Cacna1c	calcium channel, voltage-dependent, L type, alpha 1C subunit	0.0214189
ILMN_2654627	Olfr541	olfactory receptor 541	0.0214223
ILMN_2739019	NA	NA	0.0214507
ILMN_2463828	Zkscan8	zinc finger with KRAB and SCAN domains 8	0.0216809
ILMN_1235143	Arhgap31	Rho GTPase activating protein 31	0.0217623
ILMN_1233069	Crh	corticotropin releasing hormone	0.0219046
ILMN_2888448	Ccr6	chemokine (C-C motif) receptor 6	0.0221315
ILMN_2625318	Fgfr4	fibroblast growth factor receptor 4	0.0222889
ILMN_1240847	Hus1b	Hus1 homolog b (S. pombe)	0.0224164
ILMN_2765879	Olfr196	olfactory receptor 196	0.022434
ILMN_2864062	Vdr	vitamin D receptor	0.0225325
ILMN_1249385	2810021J22Rik	RIKEN cDNA 2810021J22 gene	0.0225539
ILMN_1242331	Gpr151	G protein-coupled receptor 151	0.0225652
ILMN_2915833	BC025446	cDNA sequence BC025446	0.0226702
ILMN_2918742	Best3	bestrophin 3	0.0229613
ILMN_2987102	Klhl32	kelch-like 32	0.0230503
ILMN_2984717	Trim75	tripartite motif-containing 75	0.0231419
ILMN_2418494	Zfp78	zinc finger protein 78	0.0232041
ILMN_1257879	Kcnj1	potassium inwardly-rectifying channel, subfamily J, member 1	0.0235158
ILMN_3061300	NA	NA	0.023553
ILMN_1217634	Olfr981	olfactory receptor 981	0.0237555
ILMN_2668756	Olfr73	olfactory receptor 73	0.0238813
ILMN_3144200	P2rx7	purinergic receptor P2X, ligand-gated ion channel, 7	0.024064
ILMN_2834950	1700007K09Rik	RIKEN cDNA 1700007K09 gene	0.0240948
ILMN_1249346	Spa17	sperm autoantigenic protein 17	0.0241633
ILMN_2694092	Pomt1	protein-O-mannosyltransferase 1	0.024168
ILMN_2593012	Myct1	myc target 1	0.024201
ILMN_2732782	Krt86	keratin 86	0.0247066
ILMN_2706430	Il6ra	interleukin 6 receptor, alpha	0.0248414
ILMN_2654635	Nagpa	N-acetylglucosamine-1-phosphodiester alpha-N-acetylglucosaminidase	0.024865
ILMN_2621780	Fuca2	fucosidase, alpha-L- 2, plasma	0.0251739
ILMN_3155190	Stk35	serine/threonine kinase 35	0.0252465
ILMN_1212935	Fzd4	frizzled homolog 4 (Drosophila)	0.0253493
ILMN_1258230	Tlx2	T cell leukemia, homeobox 2	0.0253814
ILMN_3124611	Fam159b	family with sequence similarity 159, member B	0.0255116
ILMN_2457324	Tssc1	tumor suppressing subtransferable candidate 1	0.0255502
ILMN_2910684	Athl1	ATH1, acid trehalase-like 1 (yeast)	0.0257027
ILMN_2621949	Gpank1	G patch domain and ankyrin repeats 1	0.0259746
ILMN_3094023	Psmf1	proteasome (prosome, macropain) inhibitor subunit 1	0.0260781
ILMN_2629383	Adam11	a disintegrin and metallopeptidase domain 11	0.026261
ILMN_2460929	Vmn1r76	vomeronasal 1 receptor 76	0.0264913
ILMN_1243596	Camkv	CaM kinase-like vesicle-associated	0.0265372
ILMN_1247634	Ptgdr	prostaglandin D receptor	0.0266868
ILMN_1240735	Trub1	TruB pseudouridine (psi) synthase homolog 1 (E. coli)	0.0269077
ILMN_3041654	Cfhr2	complement factor H-related 2	0.0269313
ILMN_2997878	Depdc1a	DEP domain containing 1a	0.0269497
ILMN_1225711	Olfr361	olfactory receptor 361	0.027386
ILMN_2811336	Olfr559	olfactory receptor 559	0.0276529
ILMN_2590478	Polq	polymerase (DNA directed), theta	0.0276843
ILMN_2921967	Letm1	leucine zipper-EF-hand containing transmembrane protein 1	0.0276844
ILMN_2959825	Vmn1r172	vomeronasal 1 receptor 172	0.0276944
ILMN_1236369	Usp12	ubiquitin specific peptidase 12	0.0278864
ILMN_2707623	Dctn2	dynactin 2	0.0279881
ILMN_3119478	Camk2d	calcium/calmodulin-dependent protein kinase II, delta	0.0280793
ILMN_3007813	Rif1	Rap1 interacting factor 1 homolog (yeast)	0.0281683
ILMN_2955806	Arfip2	ADP-ribosylation factor interacting protein 2	0.0281818
ILMN_3161612	Ireb2	iron responsive element binding protein 2	0.0282924
ILMN_1226607	Cort	cortistatin	0.0287028
ILMN_1244025	Ric8	resistance to inhibitors of cholinesterase 8 homolog (C. elegans)	0.0287129
ILMN_2654197	Tbc1d14	TBC1 domain family, member 14	0.0288149
ILMN_1241944	Atxn2	ataxin 2	0.0291733
ILMN_3003919	Olfr857	olfactory receptor 857	0.0292678
ILMN_2979721	Gpr31b	G protein-coupled receptor 31, D17Leh66b region	0.0296319
ILMN_1234294	Tmem107	transmembrane protein 107	0.0299698
ILMN_2590694	Rapgef1	Rap guanine nucleotide exchange factor (GEF) 1	0.0300373
ILMN_1241302	Csf3r	colony stimulating factor 3 receptor (granulocyte)	0.0300823
ILMN_2850342	Cyb561d2	cytochrome b-561 domain containing 2	0.030099
ILMN_1252512	NA	NA	0.0303289
ILMN_3160507	Pm20d2	peptidase M20 domain containing 2	0.0303316
ILMN_2721218	Tmtc1	transmembrane and tetratricopeptide repeat containing 1	0.0304163
ILMN_1213692	Pcbp3	poly(rC) binding protein 3	0.0306459
ILMN_2880346	Rrp1b	ribosomal RNA processing 1 homolog B (S. cerevisiae)	0.0306857
ILMN_3136867	Taf1d	TATA box binding protein (Tbp)-associated factor, RNA polymerase I, D	0.0307264
ILMN_1232532	Rnf220	ring finger protein 220	0.0309163
ILMN_1228426	Ccp110	centriolar coiled coil protein 110	0.0311626
ILMN_1224162	Fam117a	family with sequence similarity 117, member A	0.0314028
ILMN_1251572	Xpo7	exportin 7	0.0314598
ILMN_2717765	Ednrb	endothelin receptor type B	0.0316665
ILMN_2695936	Fem1a	feminization 1 homolog a (C. elegans)	0.0317131
ILMN_2643492	Onecut3	one cut domain, family member 3	0.0317173
ILMN_3162771	Taf1d	TATA box binding protein (Tbp)-associated factor, RNA polymerase I, D	0.0317604
ILMN_1226713	Ccdc57	coiled-coil domain containing 57	0.0317635
ILMN_2716346	Ccdc178	coiled coil domain containing 178	0.0318409
ILMN_2895873	Ngb	neuroglobin	0.0322673
ILMN_2946119	Cln6	ceroid-lipofuscinosis, neuronal 6	0.0324724
ILMN_2945560	Kctd12b	potassium channel tetramerisation domain containing 12b	0.0327693
ILMN_2905573	Olfm2	olfactomedin 2	0.0328679
ILMN_2987369	Cul2	cullin 2	0.0330569
ILMN_1222251	Rrp1b	ribosomal RNA processing 1 homolog B (S. cerevisiae)	0.0330629
ILMN_3153772	Mospd3	motile sperm domain containing 3	0.0333063
ILMN_2935389	Snrnp35	small nuclear ribonucleoprotein 35 (U11/U12)	0.0333612
ILMN_1256220	Ccdc59	coiled-coil domain containing 59	0.0338193
ILMN_3009243	Dusp2	dual specificity phosphatase 2	0.0344971
ILMN_3023656	Tyw1	tRNA-yW synthesizing protein 1 homolog (S. cerevisiae)	0.0348178
ILMN_3062983	NA	NA	0.034836
ILMN_3128270	Urgcp	upregulator of cell proliferation	0.0349116
ILMN_3144358	NA	NA	0.0355364
ILMN_2519789	Zfp101	zinc finger protein 101	0.035638
ILMN_3162476	Sec61a1	Sec61 alpha 1 subunit (S. cerevisiae)	0.0369525
ILMN_2874064	Wfikkn2	WAP, follistatin/kazal, immunoglobulin, kunitz and netrin domain containing 2	0.0375393
ILMN_2741621	Birc2	baculoviral IAP repeat-containing 2	0.0375514
ILMN_2634612	Ankle2	ankyrin repeat and LEM domain containing 2	0.0378246
ILMN_2778111	Etv4	ets variant gene 4 (E1A enhancer binding protein, E1AF)	0.0386569
ILMN_2735408	Olfr1378	olfactory receptor 1378	0.0392634
ILMN_2470333	Usp3	ubiquitin specific peptidase 3	0.0394024
ILMN_2605031	Mgea5	meningioma expressed antigen 5 (hyaluronidase)	0.0395485
ILMN_1243177	Atp2b3	ATPase, Ca++ transporting, plasma membrane 3	0.039805
ILMN_2666640	Kdm5c	lysine (K)-specific demethylase 5C	0.0401772
ILMN_2654314	Kif1b	kinesin family member 1B	0.0402845
ILMN_1225014	Atrip	ATR interacting protein	0.0403304
ILMN_2630039	Tet2	tet methylcytosine dioxygenase 2	0.0406083
ILMN_2752506	Sec22c	SEC22 vesicle trafficking protein homolog C (S. cerevisiae)	0.0409635
ILMN_2633802	Aifm2	apoptosis-inducing factor, mitochondrion-associated 2	0.0413936
ILMN_2593584	Homer1	homer homolog 1 (Drosophila)	0.0420313
ILMN_2623526	Myc	myelocytomatosis oncogene	0.0423792
ILMN_2707782	Afg3l1	AFG3(ATPase family gene 3)-like 1 (yeast)	0.0426651
ILMN_3161272	Olfr1419	olfactory receptor 1419	0.0429258
ILMN_2599392	Simc1	SUMO-interacting motifs containing 1	0.0435072
ILMN_3159275	Ahnak	AHNAK nucleoprotein (desmoyokin)	0.0435217
ILMN_2882473	C87436	expressed sequence C87436	0.0436561
ILMN_2937425	Fam115a	family with sequence similarity 115, member A	0.0436575
ILMN_2622780	Tmem80	transmembrane protein 80	0.0438481
ILMN_2961005	Ier5l	immediate early response 5-like	0.0441407
ILMN_2622146	Med15	mediator complex subunit 15	0.0444392
ILMN_1232231	Calr3	calreticulin 3	0.0446022
ILMN_3035795	Mllt3	myeloid/lymphoid or mixed-lineage leukemia (trithorax homolog, Drosophila); translocated to, 3	0.0448335
ILMN_2827780	NA	NA	0.0450322
ILMN_2929553	Prpf38b	PRP38 pre-mRNA processing factor 38 (yeast) domain containing B	0.0453899
ILMN_2713004	Fam73a	family with sequence similarity 73, member A	0.0465766
ILMN_1232235	Thada	thyroid adenoma associated	0.0474142
ILMN_2592571	Dnajc28	DnaJ (Hsp40) homolog, subfamily C, member 28	0.0474745
ILMN_2872499	Gm5113	predicted gene 5113	0.0479091
ILMN_2651359	Zfp809	zinc finger protein 809	0.0482046
ILMN_2650915	Kdm4b	lysine (K)-specific demethylase 4B	0.0482216
ILMN_3163347	Mtus1	mitochondrial tumor suppressor 1	0.0484694
ILMN_1240381	Plp1	proteolipid protein (myelin) 1	0.0487336
ILMN_2673926	Cdc37l1	cell division cycle 37-like 1	0.0487871
ILMN_2999654	Psmc3ip	proteasome (prosome, macropain) 26S subunit, ATPase 3, interacting protein	0.05071
ILMN_1251160	Mef2a	myocyte enhancer factor 2A	0.0508638
ILMN_2659540	Nfatc3	nuclear factor of activated T cells, cytoplasmic, calcineurin dependent 3	0.0515692
ILMN_2720995	Pold3	polymerase (DNA-directed), delta 3, accessory subunit	0.0525099
ILMN_2687854	Selo	selenoprotein O	0.0527014
ILMN_2738090	Tmem41b	transmembrane protein 41B	0.0533878
ILMN_1253844	Orc5	origin recognition complex, subunit 5	0.053846
ILMN_1223168	NA	NA	0.055224
ILMN_2755621	Zfp653	zinc finger protein 653	0.0552264
ILMN_1214964	Gstm4	glutathione S-transferase, mu 4	0.0560429
ILMN_2773835	Smad6	SMAD family member 6	0.0571443
ILMN_2609056	Ago2	argonaute RISC catalytic subunit 2	0.0571698
ILMN_2643049	Chst8	carbohydrate (N-acetylgalactosamine 4-0) sulfotransferase 8	0.057684
ILMN_2616638	Cnot11	CCR4-NOT transcription complex, subunit 11	0.0577776
ILMN_1247603	Fam20b	family with sequence similarity 20, member B	0.0579012
ILMN_2490803	Znhit2	zinc finger, HIT domain containing 2	0.0582536
ILMN_3116614	Timm9	translocase of inner mitochondrial membrane 9	0.0589784
ILMN_2606180	Acot7	acyl-CoA thioesterase 7	0.0613125
ILMN_2671411	Klc1	kinesin light chain 1	0.0614793
ILMN_2846198	Echdc2	enoyl Coenzyme A hydratase domain containing 2	0.0616579
ILMN_1220980	Mios	missing oocyte, meiosis regulator, homolog (Drosophila)	0.0631133
ILMN_2798803	Vps4a	vacuolar protein sorting 4a (yeast)	0.0639139
ILMN_2762745	Pias2	protein inhibitor of activated STAT 2	0.0643789
ILMN_2999748	Rabep1	rabaptin, RAB GTPase binding effector protein 1	0.0650601
ILMN_1245831	Abcd2	ATP-binding cassette, sub-family D (ALD), member 2	0.0654118
ILMN_3087187	Zscan21	zinc finger and SCAN domain containing 21	0.0654499
ILMN_2971481	Znrd1	zinc ribbon domain containing, 1	0.0655163
ILMN_1233606	Sfxn1	sideroflexin 1	0.0657046
ILMN_1241696	Fbxw4	F-box and WD-40 domain protein 4	0.0663592
ILMN_1231146	Agfg1	ArfGAP with FG repeats 1	0.0669661
ILMN_2591782	Abcb10	ATP-binding cassette, sub-family B (MDR/TAP), member 10	0.0671904
ILMN_1215898	Hirip3	HIRA interacting protein 3	0.0674943
ILMN_1212794	H13	histocompatibility 13	0.06765
ILMN_2763825	Ipmk	inositol polyphosphate multikinase	0.0677729
ILMN_2828819	Lig3	ligase III, DNA, ATP-dependent	0.0678665
ILMN_1242013	Uck2	uridine-cytidine kinase 2	0.0680157
ILMN_2928573	Rev1	REV1 homolog (S. cerevisiae)	0.0693489
ILMN_1216091	Wipi1	WD repeat domain, phosphoinositide interacting 1	0.069727
ILMN_2732491	Fam19a5	family with sequence similarity 19, member A5	0.0697543
ILMN_2614778	Slc30a5	solute carrier family 30 (zinc transporter), member 5	0.0699316
ILMN_2805829	Exosc2	exosome component 2	0.0712224
ILMN_2740859	Rela	v-rel reticuloendotheliosis viral oncogene homolog A (avian)	0.0721572
ILMN_2802168	Rsad1	radical S-adenosyl methionine domain containing 1	0.0734997
ILMN_2868482	Nadk	NAD kinase	0.0739783
ILMN_2890743	Nosip	nitric oxide synthase interacting protein	0.074186
ILMN_2601020	Cnot10	CCR4-NOT transcription complex, subunit 10	0.0751487
ILMN_1251912	Trim39	tripartite motif-containing 39	0.0760203
ILMN_2673064	Ing2	inhibitor of growth family, member 2	0.0764207
ILMN_2674890	Tbl1x	transducin (beta)-like 1 X-linked	0.076501
ILMN_2691798	Clns1a	chloride channel, nucleotide-sensitive, 1A	0.0765526
ILMN_2473122	Wrb	tryptophan rich basic protein	0.0779225
ILMN_3095059	Zdhhc6	zinc finger, DHHC domain containing 6	0.0783581
ILMN_2662743	Rad23a	RAD23a homolog (S. cerevisiae)	0.0783804
ILMN_1217102	Tpcn1	two pore channel 1	0.0784321
ILMN_2943685	4833439L19Rik	RIKEN cDNA 4833439L19 gene	0.0786537
ILMN_2925675	Nol11	nucleolar protein 11	0.0790551
ILMN_2998395	Zfp523	zinc finger protein 523	0.07997
ILMN_2967294	Dgcr6	DiGeorge syndrome critical region gene 6	0.0801202
ILMN_2675914	R3hdm1	R3H domain containing 1	0.080997
ILMN_3135323	Camk2g	calcium/calmodulin-dependent protein kinase II gamma	0.08179
ILMN_2960750	Traf6	TNF receptor-associated factor 6	0.0817906
ILMN_2768805	Pkn2	protein kinase N2	0.0825749
ILMN_2612369	Prpf8	pre-mRNA processing factor 8	0.08302
ILMN_2932964	Ctps	cytidine 5'-triphosphate synthase	0.0838067
ILMN_2691493	Sssca1	Sjogren's syndrome/scleroderma autoantigen 1 homolog (human)	0.084078
ILMN_2594128	Arglu1	arginine and glutamate rich 1	0.0840894
ILMN_1256348	Dnttip1	deoxynucleotidyltransferase, terminal, interacting protein 1	0.0846183
ILMN_1236904	Mrpl23	mitochondrial ribosomal protein L23	0.0849336
ILMN_3147724	Ehmt2	euchromatic histone lysine N-methyltransferase 2	0.0853993
ILMN_1250928	Zfhx3	zinc finger homeobox 3	0.085914
ILMN_1246285	Shisa2	shisa homolog 2 (Xenopus laevis)	0.0867497
ILMN_2885981	Trpt1	tRNA phosphotransferase 1	0.0874533
ILMN_2674315	Dysf	dysferlin	0.0895967
ILMN_3153869	Ubap2l	ubiquitin associated protein 2-like	0.0899104
ILMN_1232095	Brms1l	breast cancer metastasis-suppressor 1-like	0.0900624
ILMN_3160688	Zfp597	zinc finger protein 597	0.0906336
ILMN_2623531	Napa	N-ethylmaleimide sensitive fusion protein attachment protein alpha	0.0912381
ILMN_1238246	Ufl1	UFM1 specific ligase 1	0.0912767
ILMN_2789208	Tollip	toll interacting protein	0.093776
ILMN_2623112	Fam168a	family with sequence similarity 168, member A	0.0941587
ILMN_2801891	Cygb	cytoglobin	0.094662
ILMN_2924243	Itgb1bp1	integrin beta 1 binding protein 1	0.0953269
ILMN_2502996	Tpr	translocated promoter region	0.0958867
ILMN_2429800	Tnfaip1	tumor necrosis factor, alpha-induced protein 1 (endothelial)	0.0959362
ILMN_2865558	Vps33a	vacuolar protein sorting 33A (yeast)	0.0964323
ILMN_1244226	Plrg1	pleiotropic regulator 1, PRL1 homolog (Arabidopsis)	0.0968822
ILMN_2749303	NA	NA	0.097283
ILMN_2681984	Cmtr1	cap methyltransferase 1	0.0974982
ILMN_2741677	Bach1	BTB and CNC homology 1	0.0979339
ILMN_2424937	Tnrc6a	trinucleotide repeat containing 6a	0.0991478
ILMN_2712957	Prpf6	PRP6 pre-mRNA splicing factor 6 homolog (yeast)	0.0991613
ILMN_2592358	Ankrd49	ankyrin repeat domain 49	0.100346
ILMN_1259668	Gm561	predicted gene 561	0.10154
ILMN_2645090	St7l	suppression of tumorigenicity 7-like	0.101833
ILMN_1256745	Mapkap1	mitogen-activated protein kinase associated protein 1	0.102054
ILMN_2757682	Leng9	leukocyte receptor cluster (LRC) member 9	0.102285
ILMN_3005669	Wwp1	WW domain containing E3 ubiquitin protein ligase 1	0.102389
ILMN_3097726	Gnl3	guanine nucleotide binding protein-like 3 (nucleolar)	0.10274
ILMN_2748584	Ctdnep1	CTD nuclear envelope phosphatase 1	0.103083
ILMN_2588199	Mrps27	mitochondrial ribosomal protein S27	0.106465
ILMN_1239411	Strbp	spermatid perinuclear RNA binding protein	0.106552
ILMN_2752224	Mrps28	mitochondrial ribosomal protein S28	0.107978
ILMN_2773699	Hgsnat	heparan-alpha-glucosaminide N-acetyltransferase	0.108045
ILMN_1256563	Glt25d1	glycosyltransferase 25 domain containing 1	0.108445
ILMN_1232404	Zadh2	zinc binding alcohol dehydrogenase, domain containing 2	0.109559
ILMN_2695900	Kcnj12	potassium inwardly-rectifying channel, subfamily J, member 12	0.109839
ILMN_2857570	Rpl29	ribosomal protein L29	0.110127
ILMN_3163068	D17Wsu92e	DNA segment, Chr 17, Wayne State University 92, expressed	0.11046
ILMN_3159826	Ryk	receptor-like tyrosine kinase	0.110972
ILMN_2647921	Kif1b	kinesin family member 1B	0.110984
ILMN_1243593	Pcgf5	polycomb group ring finger 5	0.11116
ILMN_2659025	Mapkap1	mitogen-activated protein kinase associated protein 1	0.111655
ILMN_2667219	Timm8b	translocase of inner mitochondrial membrane 8B	0.112173
ILMN_2731999	Gnptg	N-acetylglucosamine-1-phosphotransferase, gamma subunit	0.112186
ILMN_2724570	Mapk12	mitogen-activated protein kinase 12	0.112246
ILMN_3020240	Hbp1	high mobility group box transcription factor 1	0.113627
ILMN_2627299	Akap9	A kinase (PRKA) anchor protein (yotiao) 9	0.11369
ILMN_3161863	Lrrc14b	leucine rich repeat containing 14B	0.113786
ILMN_2599997	Ncor1	nuclear receptor co-repressor 1	0.11393
ILMN_2765196	Camk2g	calcium/calmodulin-dependent protein kinase II gamma	0.114239
ILMN_3156236	Dusp13	dual specificity phosphatase 13	0.116068
ILMN_2943476	Lcmt1	leucine carboxyl methyltransferase 1	0.116857
ILMN_1214823	Tsc2	tuberous sclerosis 2	0.11844
ILMN_2952841	Usp47	ubiquitin specific peptidase 47	0.118857
ILMN_2853957	Dag1	dystroglycan 1	0.119836
ILMN_2657911	Cnot4	CCR4-NOT transcription complex, subunit 4	0.120175
ILMN_2653619	Ctage5	CTAGE family, member 5	0.120691
ILMN_2784272	Ifngr2	interferon gamma receptor 2	0.121762
ILMN_1215768	Riok3	RIO kinase 3	0.1222
ILMN_2772764	Hoxc9	homeobox C9	0.123862
ILMN_1221789	Osbpl6	oxysterol binding protein-like 6	0.124241
ILMN_2670271	NA	NA	0.126579
ILMN_2972627	Hint3	histidine triad nucleotide binding protein 3	0.127807
ILMN_2624280	Rps27l	ribosomal protein S27-like	0.128927
ILMN_2688728	Pcyt1a	phosphate cytidylyltransferase 1, choline, alpha isoform	0.130025
ILMN_1255556	Pink1	PTEN induced putative kinase 1	0.131499
ILMN_2963580	Lsm12	LSM12 homolog (S. cerevisiae)	0.132839
ILMN_2625094	Klhl38	kelch-like 38	0.133281
ILMN_2695468	Tmem55a	transmembrane protein 55A	0.134267
ILMN_2635850	Cgrrf1	cell growth regulator with ring finger domain 1	0.135365
ILMN_1242025	Kcnc4	potassium voltage gated channel, Shaw-related subfamily, member 4	0.137068
ILMN_2714822	Sec63	SEC63-like (S. cerevisiae)	0.141159
ILMN_2606667	Ddx6	DEAD (Asp-Glu-Ala-Asp) box polypeptide 6	0.145066
ILMN_1249242	Dnajc2	DnaJ (Hsp40) homolog, subfamily C, member 2	0.145844
ILMN_2730926	Lsm12	LSM12 homolog (S. cerevisiae)	0.146081
ILMN_2730784	Gps2	G protein pathway suppressor 2	0.147207
ILMN_2971286	Ppp3ca	protein phosphatase 3, catalytic subunit, alpha isoform	0.148101
ILMN_2696247	Arih2	ariadne homolog 2 (Drosophila)	0.151265
ILMN_2751215	Tor1aip1	torsin A interacting protein 1	0.152133
ILMN_2602406	Ptpmt1	protein tyrosine phosphatase, mitochondrial 1	0.157335
ILMN_2761188	Ibtk	inhibitor of Bruton agammaglobulinemia tyrosine kinase	0.161245
ILMN_2909346	Mapkapk3	mitogen-activated protein kinase-activated protein kinase 3	0.161624
ILMN_2443644	Ube2g1	ubiquitin-conjugating enzyme E2G 1	0.165211
ILMN_2600465	Phactr4	phosphatase and actin regulator 4	0.179512
ILMN_3134844	Dysf	dysferlin	0.183999
ILMN_2453620	Ube2g1	ubiquitin-conjugating enzyme E2G 1	0.191317
ILMN_3162060	Fam196b	family with sequence similarity 196, member B	0.197817
ILMN_2752030	Cacna2d1	calcium channel, voltage-dependent, alpha2/delta subunit 1	0.203903
ILMN_2679094	Tab2	TGF-beta activated kinase 1/MAP3K7 binding protein 2	0.208397
ILMN_2652394	Tceb3	transcription elongation factor B (SIII), polypeptide 3	0.209938
ILMN_1258578	Ahnak	AHNAK nucleoprotein (desmoyokin)	0.221002
ILMN_1227113	Prkaa2	protein kinase, AMP-activated, alpha 2 catalytic subunit	0.225154
ILMN_2771095	Kcnc4	potassium voltage gated channel, Shaw-related subfamily, member 4	0.2311
ILMN_1252730	Nudt4	nudix (nucleoside diphosphate linked moiety X)-type motif 4	0.244003
ILMN_2603647	Clec2d	C-type lectin domain family 2, member d	0.260932
ILMN_2747677	Ndufaf5	NADH dehydrogenase (ubiquinone) complex I, assembly factor 5	0.264563
ILMN_3112219	Mlf1	myeloid leukemia factor 1	0.268447
ILMN_2873822	Aebp1	AE binding protein 1	0.298573
ILMN_2715546	Gpx3	glutathione peroxidase 3	0.303734

## Sheet: Table S5
Supplemental Table 5
mRNA probes whose signals were significantly altered by ATF4 mKO in quadriceps of old mice (using a cutoff
of FDR ≤ 0.1). Data are from Mouse Ref-8 version 2.0 BeadChip arrays.
			Log2 Change
			(ATF4 mKO -
Probe ID	mRNA	Protein	Wild-type)
ILMN_1223734	Atf4	activating transcription factor 4	-1.93
ILMN_2642681	Atf4	activating transcription factor 4	-2.64
ILMN_2646985	Atf5	activating transcription factor 5	-1.01
ILMN_1258394	Aars	alanyl-tRNA synthetase	-0.93
ILMN_2534090	Mars	methionine-tRNA synthetase	-0.67
ILMN_2810045	Iars	isoleucine-tRNA synthetase	-0.6
ILMN_2518412	Grb10	growth factor receptor bound protein 10	-0.53
ILMN_2810047	Iars	isoleucine-tRNA synthetase	-0.48
ILMN_2678200	Gars	glycyl-tRNA synthetase	-0.42
ILMN_1227163	Nars	asparaginyl-tRNA synthetase	-0.4
ILMN_1256795	Eif2s2	eukaryotic translation initiation factor 2, subunit 2 (beta)	-0.37
ILMN_2871412	Sars	seryl-aminoacyl-tRNA synthetase	-0.35
ILMN_2774435	Eif2s2	eukaryotic translation initiation factor 2, subunit 2 (beta)	-0.31
ILMN_2790246	Herpud1	homocysteine-inducible, endoplasmic reticulum stress-inducible, ubiquitin-like domain member 1	-0.3
ILMN_2899591	Lars	leucyl-tRNA synthetase	-0.27
ILMN_2790241	Herpud1	homocysteine-inducible, endoplasmic reticulum stress-inducible, ubiquitin-like domain member 1	-0.23
ILMN_2667384	Slc6a9	solute carrier family 6 (neurotransmitter transporter, glycine), member 9	-0.21
ILMN_2699989	Rps19bp1	ribosomal protein S19 binding protein 1	-0.21
ILMN_2828687	Mars	methionine-tRNA synthetase	-0.18
ILMN_2744193	Phyhd1	phytanoyl-CoA dioxygenase domain containing 1	-0.17
ILMN_2712900	Sars	seryl-aminoacyl-tRNA synthetase	-0.16
ILMN_2861493	Tceal8	transcription elongation factor A (SII)-like 8	-0.13
ILMN_3123473	Aldh18a1	aldehyde dehydrogenase 18 family, member A1	-0.13
ILMN_2711948	Slc7a5	solute carrier family 7 (cationic amino acid transporter, y+ system), member 5	-0.12
ILMN_2878548	Mthfd2	methylenetetrahydrofolate dehydrogenase (NAD+ dependent), methenyltetrahydrofolate cyclohydrolase	-0.08
ILMN_1241696	Fbxw4	F-box and WD-40 domain protein 4	0.07
ILMN_1212794	H13	histocompatibility 13	0.07
ILMN_2673064	Ing2	inhibitor of growth family, member 2	0.08
ILMN_3147724	Ehmt2	euchromatic histone lysine N-methyltransferase 2	0.09
ILMN_2647921	Kif1b	kinesin family member 1B	0.11
ILMN_2730784	Gps2	G protein pathway suppressor 2	0.15
ILMN_2602406	Ptpmt1	protein tyrosine phosphatase, mitochondrial 1	0.16
ILMN_2909346	Mapkapk3	mitogen-activated protein kinase-activated protein kinase 3	0.16
ILMN_2652394	Tceb3	transcription elongation factor B (SIII), polypeptide 3	0.21
ILMN_2747677	Ndufaf5	NADH dehydrogenase (ubiquinone) complex I, assembly factor 5	0.26

## Sheet: Table S6
Supplemental Table 6
Effect of ATF4 mKO on the 1289 mRNA probes whose signals were significantly altered by ursolic acid in quadriceps
of old mice (using a cutoff of P ≤ 0.025 by two-tailed unpaired t-test). Data are from Mouse Ref-8 version 2.0 BeadChip arrays.
			Log2 Change	Log2 Change
			(Ursolic Acid Diet -	(ATF4 mKO -
Probe ID	mRNA	Protein	Control Diet)	Wild-type)
ILMN_2906728	H19	H19 fetal liver mRNA	0.568407	-0.135633
ILMN_3107467	Fndc5	fibronectin type III domain containing 5	0.483578	-0.028726
ILMN_2940195	Mgst1	microsomal glutathione S-transferase 1	0.46413	-0.288832
ILMN_2704823	Acaa2	acetyl-Coenzyme A acyltransferase 2 (mitochondrial 3-oxoacyl-Coenzyme A thiolase)	0.455837	-0.133326
ILMN_2704822	Acaa2	acetyl-Coenzyme A acyltransferase 2 (mitochondrial 3-oxoacyl-Coenzyme A thiolase)	0.450474	-0.14777
ILMN_3033753	Fndc5	fibronectin type III domain containing 5	0.403835	-0.0900325
ILMN_2704826	Acaa2	acetyl-Coenzyme A acyltransferase 2 (mitochondrial 3-oxoacyl-Coenzyme A thiolase)	0.393667	-0.200625
ILMN_2949021	Nceh1	neutral cholesterol ester hydrolase 1	0.393482	-0.0508919
ILMN_2797061	Actn2	actinin alpha 2	0.338666	-0.150191
ILMN_1245221	Chrna1	cholinergic receptor, nicotinic, alpha polypeptide 1 (muscle)	0.336569	-0.0188711
ILMN_2668927	Apod	apolipoprotein D	0.336202	-0.136388
ILMN_2847332	Mid1ip1	Mid1 interacting protein 1 (gastrulation specific G12-like (zebrafish))	0.334596	0.0636265
ILMN_2734181	Acss2	acyl-CoA synthetase short-chain family member 2	0.331977	-0.129463
ILMN_2894211	8430408G22Rik	RIKEN cDNA 8430408G22 gene	0.3317	-0.162846
ILMN_3033007	Rcan2	regulator of calcineurin 2	0.329024	-0.0222738
ILMN_3106592	Rcan2	regulator of calcineurin 2	0.326772	-0.0855157
ILMN_1259365	Emcn	endomucin	0.299781	-0.105839
ILMN_3133352	Ung	uracil DNA glycosylase	0.294128	-0.0317766
ILMN_3137570	Pdlim5	PDZ and LIM domain 5	0.288562	-0.0276563
ILMN_2772274	Srsf5	serine/arginine-rich splicing factor 5	0.283456	-0.0409247
ILMN_1226195	Bag3	BCL2-associated athanogene 3	0.281931	-0.0479218
ILMN_2610234	Il15	interleukin 15	0.280466	-0.118822
ILMN_2872698	Trak2	trafficking protein, kinesin binding 2	0.279138	-0.0601921
ILMN_1221067	Nme1	NME/NM23 nucleoside diphosphate kinase 1	0.277519	-0.0469755
ILMN_2698052	Ckmt2	creatine kinase, mitochondrial 2	0.274072	-0.0657523
ILMN_2817864	Ckmt2	creatine kinase, mitochondrial 2	0.268137	-0.0219005
ILMN_2885532	Cpt2	carnitine palmitoyltransferase 2	0.266877	-0.0634601
ILMN_2964042	Bgn	biglycan	0.26523	-0.152525
ILMN_2669416	Mgst1	microsomal glutathione S-transferase 1	0.263606	-0.221732
ILMN_2643495	NA	NA	0.262073	-0.065185
ILMN_2909808	Lrrc52	leucine rich repeat containing 52	0.259067	-0.128871
ILMN_2615855	Hnrnpa2b1	heterogeneous nuclear ribonucleoprotein A2/B1	0.254149	0.0025479
ILMN_1229161	Eng	endoglin	0.24614	-0.0587252
ILMN_2649966	Etfa	electron transferring flavoprotein, alpha polypeptide	0.244327	-0.0429053
ILMN_2702471	Adk	adenosine kinase	0.242843	-0.0149557
ILMN_2645872	Sim2	single-minded homolog 2 (Drosophila)	0.242717	0.0103277
ILMN_2639036	Hspd1	heat shock protein 1 (chaperonin)	0.242476	0.00656285
ILMN_2971177	Hmcn2	hemicentin 2	0.242393	-0.0197608
ILMN_2638875	Cox6a1	cytochrome c oxidase subunit VIa polypeptide 1	0.240287	-0.0423044
ILMN_2664660	Aldh5a1	aldhehyde dehydrogenase family 5, subfamily A1	0.235603	0.0622069
ILMN_1223285	Hspa2	heat shock protein 2	0.232991	-0.1837
ILMN_2718401	Htra3	HtrA serine peptidase 3	0.232734	-0.0326082
ILMN_3107377	Dnajb6	DnaJ (Hsp40) homolog, subfamily B, member 6	0.229001	0.0368729
ILMN_2858399	NA	NA	0.226981	-0.064884
ILMN_3007956	Gzf1	GDNF-inducible zinc finger protein 1	0.226615	-0.0914145
ILMN_2703585	Gbas	glioblastoma amplified sequence	0.21891	0.00159356
ILMN_1216136	Cbfa2t3	core-binding factor, runt domain, alpha subunit 2, translocated to, 3 (human)	0.21788	-0.0503272
ILMN_3150205	Gm5512	required for meiotic nuclear division 1 pseudogene	0.217326	-0.0816563
ILMN_2680406	Rnf44	ring finger protein 44	0.216547	-0.107716
ILMN_3010110	Slc25a11	solute carrier family 25 (mitochondrial carrier oxoglutarate carrier), member 11	0.216053	-0.0373401
ILMN_1221936	Cox19	cytochrome c oxidase assembly protein 19	0.215367	-0.134122
ILMN_1213056	NA	NA	0.214925	-0.052639
ILMN_2590034	Ltbp4	latent transforming growth factor beta binding protein 4	0.211069	-0.0797699
ILMN_2747103	Tbca	tubulin cofactor A	0.21067	-0.0674568
ILMN_2666272	Hemk1	HemK methyltransferase family member 1	0.210627	-0.0248761
ILMN_2955535	Rmnd1	required for meiotic nuclear division 1 homolog (S. cerevisiae)	0.208282	-0.0834423
ILMN_2737480	Sirt3	sirtuin 3	0.204039	0.0122385
ILMN_2677472	Nxn	nucleoredoxin	0.203721	-0.0225216
ILMN_2740348	Rhot2	ras homolog gene family, member T2	0.201054	0.0627549
ILMN_2979824	Rgs5	regulator of G-protein signaling 5	0.200721	0.0521449
ILMN_2990197	Bola3	bolA-like 3 (E. coli)	0.200336	-0.0785914
ILMN_3162005	Tmem204	transmembrane protein 204	0.199817	-0.0994664
ILMN_2732877	Timm21	tranlocase of inner mitochondrial membrane 21	0.199744	0.00630601
ILMN_2740149	Chpt1	choline phosphotransferase 1	0.199638	0.000843721
ILMN_1236539	Pfkl	phosphofructokinase, liver, B-type	0.197687	-0.0447739
ILMN_2699556	Msrb2	methionine sulfoxide reductase B2	0.19705	-0.030121
ILMN_2732229	Prdx3	peroxiredoxin 3	0.19557	-0.0751491
ILMN_1225602	S100a1	S100 calcium binding protein A1	0.195496	-0.105823
ILMN_2645208	Arhgef3	Rho guanine nucleotide exchange factor (GEF) 3	0.191593	-0.0933665
ILMN_2717667	Pim3	proviral integration site 3	0.191267	-0.0275138
ILMN_1228359	Rit1	Ras-like without CAAX 1	0.190859	-0.022619
ILMN_2706857	Brk1	BRICK1, SCAR/WAVE actin-nucleating complex subunit	0.190392	-0.0597642
ILMN_2780424	Zfp36l1	zinc finger protein 36, C3H type-like 1	0.189475	-0.0554954
ILMN_3159149	Rusc2	RUN and SH3 domain containing 2	0.189193	-0.0100784
ILMN_1247916	Lims2	LIM and senescent cell antigen like domains 2	0.188606	-0.108328
ILMN_1248381	Mat2b	methionine adenosyltransferase II, beta	0.187757	0.021586
ILMN_1233192	Mrps9	mitochondrial ribosomal protein S9	0.186542	-0.0258329
ILMN_1247221	Hibadh	3-hydroxyisobutyrate dehydrogenase	0.185201	-0.000625174
ILMN_2643264	Mrpl3	mitochondrial ribosomal protein L3	0.184854	-0.0897085
ILMN_2815222	Mad2l1bp	MAD2L1 binding protein	0.184705	-0.0167345
ILMN_1215167	Ddx5	DEAD (Asp-Glu-Ala-Asp) box polypeptide 5	0.184219	0.0624839
ILMN_2760430	Lrp10	low-density lipoprotein receptor-related protein 10	0.184073	0.00619328
ILMN_2893321	Fam185a	family with sequence similarity 185, member A	0.181801	0.00546233
ILMN_1245650	Sbds	Shwachman-Bodian-Diamond syndrome homolog (human)	0.181636	-0.00277939
ILMN_2839134	Rhot2	ras homolog gene family, member T2	0.181357	0.065941
ILMN_2912239	Hsd17b4	hydroxysteroid (17-beta) dehydrogenase 4	0.180234	-0.0206914
ILMN_2700265	Pex11a	peroxisomal biogenesis factor 11 alpha	0.179277	0.0396777
ILMN_1245307	Fbln2	fibulin 2	0.178069	0.0086728
ILMN_1215446	Cidea	cell death-inducing DNA fragmentation factor, alpha subunit-like effector A	0.176537	-0.0183321
ILMN_3120652	Smap2	stromal membrane-associated GTPase-activating protein 2	0.176073	-0.0442228
ILMN_2482026	Ube2g1	ubiquitin-conjugating enzyme E2G 1	0.176061	0.0783409
ILMN_2666747	G3bp2	GTPase activating protein (SH3 domain) binding protein 2	0.175728	0.0766931
ILMN_2860804	Tfrc	transferrin receptor	0.175594	-0.190807
ILMN_2639018	Cav2	caveolin 2	0.175178	-0.0345725
ILMN_2685464	Wwc2	WW, C2 and coiled-coil domain containing 2	0.174537	-0.0358973
ILMN_2716085	Pex6	peroxisomal biogenesis factor 6	0.174288	0.0123624
ILMN_1244835	Gpr107	G protein-coupled receptor 107	0.174036	-0.00305828
ILMN_2709681	Hdlbp	high density lipoprotein (HDL) binding protein	0.173822	-0.0311736
ILMN_1257408	Mrpl4	mitochondrial ribosomal protein L4	0.172444	0.047021
ILMN_2790573	Trappc4	trafficking protein particle complex 4	0.172422	-0.0869109
ILMN_3070389	Gm5796	predicted gene 5796	0.172094	-0.0583712
ILMN_2727992	Mrpl42	mitochondrial ribosomal protein L42	0.171726	0.00965961
ILMN_2959976	Tom1	target of myb1 homolog (chicken)	0.171581	-0.0113371
ILMN_2790486	Atp5f1	ATP synthase, H+ transporting, mitochondrial F0 complex, subunit B1	0.171579	-0.0387376
ILMN_2628658	Atp6ap2	ATPase, H+ transporting, lysosomal accessory protein 2	0.171439	-0.0136682
ILMN_2650911	Atp6v0e	ATPase, H+ transporting, lysosomal V0 subunit E	0.17088	-0.0430998
ILMN_2825080	Ldhd	lactate dehydrogenase D	0.170425	0.00639566
ILMN_2599659	Fmnl3	formin-like 3	0.169848	-0.0643994
ILMN_2676066	Stard7	START domain containing 7	0.169635	0.0967417
ILMN_2855423	Ube3b	ubiquitin protein ligase E3B	0.168457	0.0752733
ILMN_2923615	Ppm1k	protein phosphatase 1K (PP2C domain containing)	0.167572	-0.0751606
ILMN_2908855	Gnai2	guanine nucleotide binding protein (G protein), alpha inhibiting 2	0.167452	-0.0840036
ILMN_2822621	Mrpl10	mitochondrial ribosomal protein L10	0.167422	0.0255228
ILMN_2748941	Itfg3	integrin alpha FG-GAP repeat containing 3	0.166585	-0.0513255
ILMN_1229975	Ndufc1	NADH dehydrogenase (ubiquinone) 1, subcomplex unknown, 1	0.163963	0.0360242
ILMN_2976591	Ndufc2	NADH dehydrogenase (ubiquinone) 1, subcomplex unknown, 2	0.162407	-0.0377262
ILMN_2723108	Tsc22d1	TSC22 domain family, member 1	0.162335	-0.021463
ILMN_2662962	Rhot2	ras homolog gene family, member T2	0.162052	-0.0413727
ILMN_1224781	Ndufs2	NADH dehydrogenase (ubiquinone) Fe-S protein 2	0.16188	-0.090332
ILMN_2774825	G3bp1	GTPase activating protein (SH3 domain) binding protein 1	0.161655	-0.059209
ILMN_2674367	Agrn	agrin	0.161452	0.00535561
ILMN_2715042	Sdc3	syndecan 3	0.160979	-0.0760882
ILMN_2687905	Msi2	musashi RNA-binding protein 2	0.160909	-0.0362184
ILMN_2590350	Ube2f	ubiquitin-conjugating enzyme E2F (putative)	0.160687	-0.069007
ILMN_1238509	Hmgxb4	HMG box domain containing 4	0.160377	-0.037263
ILMN_1230991	Atp5g1	ATP synthase, H+ transporting, mitochondrial F0 complex, subunit c1 (subunit 9)	0.159798	-0.108406
ILMN_2433547	Trp53bp1	transformation related protein 53 binding protein 1	0.159458	-0.0644261
ILMN_2744193	Phyhd1	phytanoyl-CoA dioxygenase domain containing 1	0.15935	-0.165588
ILMN_1241866	Arpp21	cyclic AMP-regulated phosphoprotein, 21	0.15889	-0.0167948
ILMN_1225261	Uchl1	ubiquitin carboxy-terminal hydrolase L1	0.158769	-0.0472165
ILMN_2919860	Cds1	CDP-diacylglycerol synthase 1	0.158148	0.051422
ILMN_3060442	Dnajb6	DnaJ (Hsp40) homolog, subfamily B, member 6	0.157128	-0.00819131
ILMN_1259831	NA	NA	0.156931	-0.0760165
ILMN_2711045	Sirt5	sirtuin 5	0.155552	-0.0169637
ILMN_1242333	Immp2l	IMP2 inner mitochondrial membrane peptidase-like (S. cerevisiae)	0.154831	-0.0266169
ILMN_3052632	Epas1	endothelial PAS domain protein 1	0.154141	-0.0113949
ILMN_2616262	Pkig	protein kinase inhibitor, gamma	0.15411	-0.0612492
ILMN_2898406	Ndufa6	NADH dehydrogenase (ubiquinone) 1 alpha subcomplex, 6 (B14)	0.153578	0.0694487
ILMN_2712066	Pgd	phosphogluconate dehydrogenase	0.152446	-0.0234635
ILMN_2891104	Tmco4	transmembrane and coiled-coil domains 4	0.15225	0.00452706
ILMN_2514292	Zyx	zyxin	0.15212	0.0256293
ILMN_1231390	Mrpl3	mitochondrial ribosomal protein L3	0.152046	-0.0376707
ILMN_2628258	Syvn1	synovial apoptosis inhibitor 1, synoviolin	0.151441	-0.00788407
ILMN_2955883	Vps29	vacuolar protein sorting 29 (S. pombe)	0.150915	-0.100963
ILMN_2707494	Mcee	methylmalonyl CoA epimerase	0.150312	-0.0271323
ILMN_2462448	Tufm	Tu translation elongation factor, mitochondrial	0.149088	-0.000269658
ILMN_2857086	Tra2a	transformer 2 alpha homolog (Drosophila)	0.149007	0.0397733
ILMN_2962632	Atp5j	ATP synthase, H+ transporting, mitochondrial F0 complex, subunit F	0.147497	0.0119732
ILMN_1258148	Inppl1	inositol polyphosphate phosphatase-like 1	0.147206	-0.0063573
ILMN_2938179	Tefm	transcription elongation factor, mitochondrial	0.147062	-0.0172595
ILMN_2770414	Rragc	Ras-related GTP binding C	0.146994	-0.0178778
ILMN_2829295	Mrps31	mitochondrial ribosomal protein S31	0.146645	0.0367848
ILMN_2633333	Brd4	bromodomain containing 4	0.14635	0.0331801
ILMN_2628188	Fgfr1op2	FGFR1 oncogene partner 2	0.144883	0.0235465
ILMN_2749842	Slc47a1	solute carrier family 47, member 1	0.144335	-0.0352828
ILMN_2623064	Snx24	sorting nexing 24	0.143986	-0.0181585
ILMN_2816180	Lbh	limb-bud and heart	0.143804	-0.0459026
ILMN_2633212	Cox10	cytochrome c oxidase assembly protein 10	0.143387	-0.057334
ILMN_2639662	Ldhd	lactate dehydrogenase D	0.142509	-0.0617797
ILMN_2612738	Coq5	coenzyme Q5 homolog, methyltransferase (yeast)	0.142376	-0.00190204
ILMN_1249976	Cfl2	cofilin 2, muscle	0.142104	0.0273974
ILMN_2595383	Cog8	component of oligomeric golgi complex 8	0.141863	-0.009395
ILMN_2445324	Zfpm1	zinc finger protein, multitype 1	0.141826	-0.0923469
ILMN_2747651	Hat1	histone aminotransferase 1	0.141719	0.0240882
ILMN_1222123	Camk2d	calcium/calmodulin-dependent protein kinase II, delta	0.141154	-0.0402794
ILMN_3131063	Ccnd3	cyclin D3	0.140736	-0.0226744
ILMN_1221011	Zc2hc1a	zinc finger, C2HC-type containing 1A	0.139593	-0.0554344
ILMN_2620336	Ralb	v-ral simian leukemia viral oncogene homolog B (ras related)	0.139542	-0.0430682
ILMN_1235494	Tmem9	transmembrane protein 9	0.139082	-0.00297211
ILMN_2623867	Ostm1	osteopetrosis associated transmembrane protein 1	0.13842	0.0150236
ILMN_2593496	Got2	glutamate oxaloacetate transaminase 2, mitochondrial	0.138156	0.0547807
ILMN_1223547	Yif1a	Yip1 interacting factor homolog A (S. cerevisiae)	0.138154	-0.034924
ILMN_1237265	Mrpl28	mitochondrial ribosomal protein L28	0.137762	-0.0814682
ILMN_2608238	Dnaja3	DnaJ (Hsp40) homolog, subfamily A, member 3	0.137463	0.0211871
ILMN_2617087	Egln1	EGL nine homolog 1 (C. elegans)	0.136531	-0.0633244
ILMN_1245918	Tab1	TGF-beta activated kinase 1/MAP3K7 binding protein 1	0.135815	-0.0359917
ILMN_1214450	Qrsl1	glutaminyl-tRNA synthase (glutamine-hydrolyzing)-like 1	0.135793	0.00630572
ILMN_3042059	Klc1	kinesin light chain 1	0.135168	0.0192196
ILMN_1228132	Lypla2	lysophospholipase 2	0.134702	-0.0359893
ILMN_1245987	Hnrnpk	heterogeneous nuclear ribonucleoprotein K	0.134593	0.0169089
ILMN_1213070	1700037H04Rik	RIKEN cDNA 1700037H04 gene	0.134551	0.026824
ILMN_2596117	Kctd10	potassium channel tetramerisation domain containing 10	0.134328	-0.0676213
ILMN_1234521	Ndufs4	NADH dehydrogenase (ubiquinone) Fe-S protein 4	0.134179	0.0277679
ILMN_1217102	Tpcn1	two pore channel 1	0.134171	0.0784321
ILMN_2842572	Ndufs6	NADH dehydrogenase (ubiquinone) Fe-S protein 6	0.134122	-0.059543
ILMN_2905866	Cited2	Cbp/p300-interacting transactivator, with Glu/Asp-rich carboxy-terminal domain, 2	0.13401	0.00958381
ILMN_1238838	Dtx3	deltex 3 homolog (Drosophila)	0.133595	-0.0815539
ILMN_2596979	Nrarp	Notch-regulated ankyrin repeat protein	0.132397	0.0364931
ILMN_3079421	Pde6d	phosphodiesterase 6D, cGMP-specific, rod, delta	0.131704	-0.0290828
ILMN_2697918	Trmt1l	tRNA methyltransferase 1 like	0.131462	0.00270058
ILMN_2702434	Arhgap44	Rho GTPase activating protein 44	0.131422	-0.0703614
ILMN_2589211	Timm44	translocase of inner mitochondrial membrane 44	0.131329	0.0116511
ILMN_2767791	Tbc1d22a	TBC1 domain family, member 22a	0.130926	-0.0456946
ILMN_2670517	Fntb	farnesyltransferase, CAAX box, beta	0.130842	0.0195069
ILMN_2795792	Tmem38b	transmembrane protein 38B	0.130701	-0.0634972
ILMN_2991545	NA	NA	0.129799	0.0384908
ILMN_2629982	Hdhd2	haloacid dehalogenase-like hydrolase domain containing 2	0.129375	-0.00653153
ILMN_3158668	Pde6d	phosphodiesterase 6D, cGMP-specific, rod, delta	0.129308	-0.0183758
ILMN_2817151	Coa4	cytochrome c oxidase assembly factor 4	0.128953	-0.0577176
ILMN_2625290	Ifi35	interferon-induced protein 35	0.128757	0.0189142
ILMN_3009010	Suz12	suppressor of zeste 12 homolog (Drosophila)	0.128349	0.0826237
ILMN_1220086	Yipf7	Yip1 domain family, member 7	0.125963	-0.0458524
ILMN_2631813	Gemin6	gem (nuclear organelle) associated protein 6	0.125622	0.0585916
ILMN_2849680	Tmem14c	transmembrane protein 14C	0.125315	-0.0279083
ILMN_2454880	Zcchc8	zinc finger, CCHC domain containing 8	0.124725	0.0161311
ILMN_2589819	Rabggtb	RAB geranylgeranyl transferase, b subunit	0.124513	-0.0468619
ILMN_1235000	Yif1a	Yip1 interacting factor homolog A (S. cerevisiae)	0.124462	-0.0835864
ILMN_1229238	Mtch2	mitochondrial carrier homolog 2 (C. elegans)	0.124338	0.014719
ILMN_2690596	Hey1	hairy/enhancer-of-split related with YRPW motif 1	0.123656	-0.04222
ILMN_1216007	Ndufa5	NADH dehydrogenase (ubiquinone) 1 alpha subcomplex, 5	0.122517	0.0632696
ILMN_2886981	Tm6sf1	transmembrane 6 superfamily member 1	0.122369	0.0151176
ILMN_2876775	Pcbd2	pterin 4 alpha carbinolamine dehydratase/dimerization cofactor of hepatocyte nuclear factor 1 alpha (TCF1) 2	0.122247	-0.0581687
ILMN_2620078	Dap3	death associated protein 3	0.121858	0.0433401
ILMN_2798674	Proser1	proline and serine rich 1	0.121509	0.00219858
ILMN_2925350	Aldh3a2	aldehyde dehydrogenase family 3, subfamily A2	0.120432	-0.0456915
ILMN_1229957	Il11ra1	interleukin 11 receptor, alpha chain 1	0.119981	-0.00848801
ILMN_2473858	Ttc19	tetratricopeptide repeat domain 19	0.119783	-0.0391489
ILMN_2715558	Arhgap17	Rho GTPase activating protein 17	0.11825	-0.0472366
ILMN_2727318	Pgp	phosphoglycolate phosphatase	0.117751	0.030044
ILMN_2649199	Hpgd	hydroxyprostaglandin dehydrogenase 15 (NAD)	0.117396	-0.00537205
ILMN_3158250	Cxcl12	chemokine (C-X-C motif) ligand 12	0.116881	-0.0196143
ILMN_2601118	Atpaf2	ATP synthase mitochondrial F1 complex assembly factor 2	0.115645	0.0555058
ILMN_2771396	Prkag1	protein kinase, AMP-activated, gamma 1 non-catalytic subunit	0.115296	-0.0522179
ILMN_3142224	Uqcr10	ubiquinol-cytochrome c reductase, complex III subunit X	0.115259	0.00937219
ILMN_1221981	Diablo	diablo homolog (Drosophila)	0.114392	-0.0687652
ILMN_2873180	Smim8	small integral membrane protein 8	0.114146	-0.0316385
ILMN_1242239	Srrt	serrate RNA effector molecule homolog (Arabidopsis)	0.113578	-0.00547934
ILMN_2641238	Psma2	proteasome (prosome, macropain) subunit, alpha type 2	0.113281	0.0275051
ILMN_1213914	Atp5j2	ATP synthase, H+ transporting, mitochondrial F0 complex, subunit F2	0.112948	-0.0188111
ILMN_2623184	Nkiras2	NFKB inhibitor interacting Ras-like protein 2	0.11256	-0.0253592
ILMN_1227925	Dctn3	dynactin 3	0.112293	-0.0610808
ILMN_2629591	Asah1	N-acylsphingosine amidohydrolase 1	0.111756	-0.0310556
ILMN_2971721	Fbrsl1	fibrosin-like 1	0.110734	0.0129503
ILMN_2589266	Mrrf	mitochondrial ribosome recycling factor	0.110705	-0.0377692
ILMN_1236574	Cenpa	centromere protein A	0.110674	0.0341135
ILMN_2424268	Wtip	WT1-interacting protein	0.110491	-0.020238
ILMN_2776911	Mob4	MOB family member 4, phocein	0.110368	0.0468465
ILMN_3109098	Ankrd40	ankyrin repeat domain 40	0.108561	0.0102331
ILMN_1250816	Apeh	acylpeptide hydrolase	0.108518	-0.040656
ILMN_1222637	Anp32a	acidic (leucine-rich) nuclear phosphoprotein 32 family, member A	0.107258	-0.0314295
ILMN_2625854	Gpx8	glutathione peroxidase 8 (putative)	0.107046	-0.0739593
ILMN_2657694	Ndufa9	NADH dehydrogenase (ubiquinone) 1 alpha subcomplex, 9	0.106943	-0.0250247
ILMN_2847136	Fastk	Fas-activated serine/threonine kinase	0.10581	0.0297039
ILMN_1237696	Ppp4c	protein phosphatase 4, catalytic subunit	0.105249	-0.02522
ILMN_1214953	Rusc2	RUN and SH3 domain containing 2	0.104725	0.00192239
ILMN_2698361	Srrt	serrate RNA effector molecule homolog (Arabidopsis)	0.104497	0.00913003
ILMN_2790357	Sema7a	sema domain, immunoglobulin domain (Ig), and GPI membrane anchor, (semaphorin) 7A	0.103514	0.0155402
ILMN_3141781	Ttc19	tetratricopeptide repeat domain 19	0.103044	-0.0117245
ILMN_3148398	Eprs	glutamyl-prolyl-tRNA synthetase	0.102818	0.0275152
ILMN_1258421	Mcmbp	MCM (minichromosome maintenance deficient) binding protein	0.102427	0.064719
ILMN_2592476	Nfkb1	nuclear factor of kappa light polypeptide gene enhancer in B cells 1, p105	0.102411	0.0307929
ILMN_1213449	Man2c1	mannosidase, alpha, class 2C, member 1	0.102193	0.0110838
ILMN_2622829	Get4	golgi to ER traffic protein 4 homolog (S. cerevisiae)	0.102008	-0.0708752
ILMN_2731769	Plekhb2	pleckstrin homology domain containing, family B (evectins) member 2	0.101565	-0.0145249
ILMN_1241535	Tbk1	TANK-binding kinase 1	0.101429	0.0567669
ILMN_1236344	Ift43	intraflagellar transport 43 homolog (Chlamydomonas)	0.101266	-0.033242
ILMN_2973089	Coq3	coenzyme Q3 homolog, methyltransferase (yeast)	0.101062	-0.152219
ILMN_3114365	Txnl4a	thioredoxin-like 4A	0.100894	-0.0339986
ILMN_2976448	Daglb	diacylglycerol lipase, beta	0.100859	-0.0636068
ILMN_1233402	Syt11	synaptotagmin XI	0.100792	-0.0753131
ILMN_2990229	Snrnp25	small nuclear ribonucleoprotein 25 (U11/U12)	0.1007	-0.0609205
ILMN_1234199	Cobll1	Cobl-like 1	0.100502	-0.0229795
ILMN_1236049	Mterfd2	MTERF domain containing 2	0.100151	-0.00277388
ILMN_2837025	Gak	cyclin G associated kinase	0.0997832	0.0128992
ILMN_2946726	Zfp212	Zinc finger protein 212	0.0996995	0.0191176
ILMN_2619528	Klhl6	kelch-like 6	0.0992151	-0.0388737
ILMN_1233040	Lemd2	LEM domain containing 2	0.098915	0.0372221
ILMN_2692124	Atp5g3	ATP synthase, H+ transporting, mitochondrial F0 complex, subunit C3 (subunit 9)	0.0983263	-0.0158438
ILMN_2603568	Leprot	leptin receptor overlapping transcript	0.0981207	-0.00632408
ILMN_1227103	Ppp1r35	protein phosphatase 1, regulatory subunit 35	0.0980325	6.77503e-05
ILMN_2674221	Tbc1d7	TBC1 domain family, member 7	0.0977313	-0.0378325
ILMN_2830098	Bahd1	bromo adjacent homology domain containing 1	0.0976806	-0.0221782
ILMN_1224142	Tmem177	transmembrane protein 177	0.0976532	0.000459265
ILMN_2726448	Bbs4	Bardet-Biedl syndrome 4 (human)	0.0966994	0.000566602
ILMN_2760671	D030056L22Rik	RIKEN cDNA D030056L22 gene	0.0962186	0.0419932
ILMN_2664049	Mrpl38	mitochondrial ribosomal protein L38	0.0958391	0.104015
ILMN_2620574	Atg16l1	autophagy related 16-like 1 (S. cerevisiae)	0.095472	-0.0343886
ILMN_2894497	Rfc2	replication factor C (activator 1) 2	0.0951738	-0.0463096
ILMN_1248415	Tgoln1	trans-golgi network protein	0.0950794	-0.0157955
ILMN_1234672	Ddx17	DEAD (Asp-Glu-Ala-Asp) box polypeptide 17	0.0949452	0.00434968
ILMN_1221199	Ppm1f	protein phosphatase 1F (PP2C domain containing)	0.0940009	-0.0326086
ILMN_2661299	Pmp22	peripheral myelin protein 22	0.093721	-0.0091292
ILMN_2426965	Tpm3	tropomyosin 3, gamma	0.0935377	-0.0846983
ILMN_1227277	Ccpg1	cell cycle progression 1	0.0931333	0.0525138
ILMN_2870883	Yrdc	yrdC domain containing (E.coli)	0.0923486	0.00332835
ILMN_1240620	Rfc1	replication factor C (activator 1) 1	0.0921704	0.052848
ILMN_1225191	Naprt1	nicotinate phosphoribosyltransferase domain containing 1	0.0913743	-0.00335658
ILMN_2683718	Lrpprc	leucine-rich PPR-motif containing	0.0910142	-0.0109313
ILMN_1240038	Cep104	centrosomal protein 104	0.0910066	-0.00519775
ILMN_1216883	NA	NA	0.090179	-0.00292138
ILMN_2832884	Foxred1	FAD-dependent oxidoreductase domain containing 1	0.0901283	-0.00413684
ILMN_3075157	Tdrd3	tudor domain containing 3	0.0899467	-0.0219378
ILMN_3104094	Aida	axin interactor, dorsalization associated	0.0894593	-0.00942813
ILMN_1247603	Fam20b	family with sequence similarity 20, member B	0.0889581	0.0579012
ILMN_2689678	Ddx54	DEAD (Asp-Glu-Ala-Asp) box polypeptide 54	0.0887528	-0.0465432
ILMN_2721460	Cdnf	cerebral dopamine neurotrophic factor	0.0887313	-0.0151491
ILMN_1223015	Dedd2	death effector domain-containing DNA binding protein 2	0.0881402	0.0470125
ILMN_2743551	Brms1	breast cancer metastasis-suppressor 1	0.0875175	-0.0270351
ILMN_2757489	Ppp1r11	protein phosphatase 1, regulatory (inhibitor) subunit 11	0.0860736	-0.0299526
ILMN_1239113	Mrps25	mitochondrial ribosomal protein S25	0.0859685	-0.0488248
ILMN_2891573	Elp5	elongator acetyltransferase complex subunit 5	0.0855514	-0.0467564
ILMN_3160771	Cd200	CD200 antigen	0.0850857	0.00729752
ILMN_1254374	Fzr1	fizzy/cell division cycle 20 related 1 (Drosophila)	0.0848957	-3.46353e-06
ILMN_1232903	Acbd6	acyl-Coenzyme A binding domain containing 6	0.0839693	-0.00806853
ILMN_2596396	Grasp	GRP1 (general receptor for phosphoinositides 1)-associated scaffold protein	0.0823489	-0.00439985
ILMN_1241795	Gpbp1l1	GC-rich promoter binding protein 1-like 1	0.0823332	0.0121663
ILMN_2595469	Ccdc65	coiled-coil domain containing 65	0.0820481	0.00962013
ILMN_2740890	Fam110a	family with sequence similarity 110, member A	0.0815221	0.0143682
ILMN_2870443	Fpgs	folylpolyglutamyl synthetase	0.081462	0.000743319
ILMN_1232530	Msantd4	Myb/SANT-like DNA-binding domain containing 4 with coiled-coils	0.0814162	-0.0139229
ILMN_2809988	Thumpd3	THUMP domain containing 3	0.0808645	0.00179056
ILMN_3149680	Fbxl12	F-box and leucine-rich repeat protein 12	0.0805175	-0.0258389
ILMN_1214375	Gpn2	GPN-loop GTPase 2	0.0802701	-0.0277615
ILMN_2624809	Mterf	mitochondrial transcription termination factor	0.0798513	-0.0246264
ILMN_1250709	Mien1	migration and invasion enhancer 1	0.0791391	-0.0817137
ILMN_2598972	Atp5b	ATP synthase, H+ transporting mitochondrial F1 complex, beta subunit	0.0787682	0.0164027
ILMN_2776710	NA	NA	0.0787637	-0.0237037
ILMN_2498173	Uros	uroporphyrinogen III synthase	0.0786152	0.00254084
ILMN_1242053	Ppp6c	protein phosphatase 6, catalytic subunit	0.0778506	-0.0202393
ILMN_3116504	Akap2	A kinase (PRKA) anchor protein 2	0.076956	0.00139477
ILMN_2790735	Rbbp5	retinoblastoma binding protein 5	0.0763114	0.00396006
ILMN_2642158	Atp5s	ATP synthase, H+ transporting, mitochondrial F0 complex, subunit s	0.076079	-0.0523953
ILMN_1221266	Celf1	CUGBP, Elav-like family member 1	0.0755004	-0.019055
ILMN_2846255	Pgpep1	pyroglutamyl-peptidase I	0.075468	-0.11527
ILMN_2882820	Oraov1	oral cancer overexpressed 1	0.0741627	-0.0359526
ILMN_2590321	Nhlrc2	NHL repeat containing 2	0.0739472	-0.0383503
ILMN_2852756	Rbm26	RNA binding motif protein 26	0.073046	0.027852
ILMN_2598990	Lnx2	ligand of numb-protein X 2	0.072782	-0.0236859
ILMN_2708681	Ltbp4	latent transforming growth factor beta binding protein 4	0.0726038	0.00208587
ILMN_2833376	Prkaca	protein kinase, cAMP dependent, catalytic, alpha	0.0721528	0.0036723
ILMN_2611159	Stard7	START domain containing 7	0.0720678	0.0132021
ILMN_2653081	Prkab1	protein kinase, AMP-activated, beta 1 non-catalytic subunit	0.072002	0.000334303
ILMN_2619330	Plk3	polo-like kinase 3	0.0719198	0.00462222
ILMN_2627041	Cx3cl1	chemokine (C-X3-C motif) ligand 1	0.071847	-0.00827886
ILMN_2799217	Tmem216	transmembrane protein 216	0.071265	-0.0230987
ILMN_1228534	Fech	ferrochelatase	0.0710404	0.0250442
ILMN_1223126	Fadd	Fas (TNFRSF6)-associated via death domain	0.0709114	-0.014383
ILMN_1225300	Slc25a29	solute carrier family 25 (mitochondrial carrier, palmitoylcarnitine transporter), member 29	0.0707424	0.0402558
ILMN_1241908	Erlin2	ER lipid raft associated 2	0.0706908	-0.0158043
ILMN_2733026	Ubox5	U box domain containing 5	0.0705447	-0.0343848
ILMN_1222682	Smap2	stromal membrane-associated GTPase-activating protein 2	0.0704591	-0.0243657
ILMN_2782446	Arhgef2	rho/rac guanine nucleotide exchange factor (GEF) 2	0.0676027	-0.0295396
ILMN_2630423	Ikbkg	inhibitor of kappaB kinase gamma	0.06753	-0.001519
ILMN_2776578	Coro6	coronin 6	0.0674265	0.0109841
ILMN_2705655	1700030K09Rik	RIKEN cDNA 1700030K09 gene	0.0674211	-0.0253678
ILMN_1259356	Snrk	SNF related kinase	0.0672848	-0.0170289
ILMN_3044633	Sri	sorcin	0.0668543	-0.0139852
ILMN_2808751	Bcl9	B cell CLL/lymphoma 9	0.0667327	0.0046819
ILMN_1238130	Elp5	elongator acetyltransferase complex subunit 5	0.0666522	-0.0083577
ILMN_2603760	Calr3	calreticulin 3	0.0666049	0.00433296
ILMN_3005211	Akap6	A kinase (PRKA) anchor protein 6	0.0665738	-0.021789
ILMN_1225772	Sec16a	SEC16 homolog A (S. cerevisiae)	0.0660942	-0.0817961
ILMN_2928051	Rab8a	RAB8A, member RAS oncogene family	0.0659644	-0.00740353
ILMN_2635813	Nudt12	nudix (nucleoside diphosphate linked moiety X)-type motif 12	0.0654259	-0.00732307
ILMN_2687062	Abr	active BCR-related gene	0.06542	0.00154473
ILMN_2621847	Cib1	calcium and integrin binding 1 (calmyrin)	0.0649185	-0.0071665
ILMN_1254386	Ppcdc	phosphopantothenoylcysteine decarboxylase	0.0646664	-0.00301903
ILMN_2424555	Zkscan6	zinc finger with KRAB and SCAN domains 6	0.0646354	0.0301944
ILMN_2622735	Rnf40	ring finger protein 40	0.0645808	0.0317633
ILMN_1259377	Rab11fip4	RAB11 family interacting protein 4 (class II)	0.0644219	0.00310814
ILMN_1225535	Ganab	alpha glucosidase 2 alpha neutral subunit	0.0641819	0.00114011
ILMN_2714874	Gm9897	predicted gene 9897	0.0640121	0.0134662
ILMN_2710151	Snap47	synaptosomal-associated protein, 47	0.06299	-0.0211428
ILMN_3052674	Pgm5	phosphoglucomutase 5	0.062803	-0.00161728
ILMN_2885590	Coq4	coenzyme Q4 homolog (yeast)	0.0627769	0.0175128
ILMN_2827217	Clstn3	calsyntenin 3	0.0626884	0.00108527
ILMN_2886260	Foxc1	forkhead box C1	0.0626536	-0.0201132
ILMN_2641032	Stom	stomatin	0.0624801	0.0150848
ILMN_2759285	Thsd1	thrombospondin, type I, domain 1	0.0621176	-0.0202149
ILMN_2421299	Zfp191	zinc finger protein 191	0.0612537	0.0396825
ILMN_1232186	Ung	uracil DNA glycosylase	0.0605732	0.0048837
ILMN_2491589	Vgll4	vestigial like 4 (Drosophila)	0.0598357	0.0285566
ILMN_1249547	Zfp292	zinc finger protein 292	0.0597648	0.0469947
ILMN_3158444	Ank2	ankyrin 2, brain	0.0596068	0.0126148
ILMN_2629731	Slc12a4	solute carrier family 12, member 4	0.0589378	-0.00180324
ILMN_2640570	Pak4	p21 protein (Cdc42/Rac)-activated kinase 4	0.0583182	-0.0135976
ILMN_1238520	Clk2	CDC-like kinase 2	0.0579096	0.0042595
ILMN_1224670	Ebag9	estrogen receptor-binding fragment-associated gene 9	0.0578346	0.0171975
ILMN_2614861	Ranbp6	RAN binding protein 6	0.0572232	0.0118312
ILMN_2744138	Cttnbp2nl	CTTNBP2 N-terminal like	0.0570619	-0.00750001
ILMN_3097868	Casp8	caspase 8	0.0567107	-0.0146673
ILMN_2755915	Pet112	PET112 homolog (S. cerevisiae)	0.0567081	-0.030543
ILMN_2503508	Zfp628	zinc finger protein 628	0.0566109	0.00894551
ILMN_2923409	Ppp1r13l	protein phosphatase 1, regulatory (inhibitor) subunit 13 like	0.0562585	0.00796122
ILMN_1220276	Akap10	A kinase (PRKA) anchor protein 10	0.0559747	-0.0115791
ILMN_2862379	Rhod	ras homolog gene family, member D	0.0555501	0.0222072
ILMN_2726850	Tacr1	tachykinin receptor 1	0.0546616	0.0354585
ILMN_2885922	Ptpn3	protein tyrosine phosphatase, non-receptor type 3	0.0545861	-0.0135905
ILMN_1241168	Dok4	docking protein 4	0.0527159	-0.0194277
ILMN_2702703	Shmt2	serine hydroxymethyltransferase 2 (mitochondrial)	0.0522918	0.00921748
ILMN_2675433	Snapc4	small nuclear RNA activating complex, polypeptide 4	0.0519544	0.0106514
ILMN_1227627	Rnf141	ring finger protein 141	0.051939	-0.00203365
ILMN_1219183	St3gal3	ST3 beta-galactoside alpha-2,3-sialyltransferase 3	0.0505002	-0.00245032
ILMN_2453076	Ypel3	yippee-like 3 (Drosophila)	0.0503534	0.00848337
ILMN_2913528	Stx19	syntaxin 19	0.0491297	-0.00398498
ILMN_3064401	Vkorc1l1	vitamin K epoxide reductase complex, subunit 1-like 1	0.0488432	0.00122003
ILMN_2770759	Cdk2	cyclin-dependent kinase 2	0.048748	0.00161621
ILMN_2773211	Kras	v-Ki-ras2 Kirsten rat sarcoma viral oncogene homolog	0.0486301	0.0243352
ILMN_1213725	Nudt5	nudix (nucleoside diphosphate linked moiety X)-type motif 5	0.0485785	0.00425657
ILMN_3001186	Trpv6	transient receptor potential cation channel, subfamily V, member 6	0.0481075	-0.0124067
ILMN_3120306	Dock9	dedicator of cytokinesis 9	0.0477889	-0.0151341
ILMN_2906339	5430416O09Rik	RIKEN cDNA 5430416O09 gene	0.0474218	-0.00283032
ILMN_1242571	Pkn3	protein kinase N3	0.0470554	-0.00865712
ILMN_1228976	Tardbp	TAR DNA binding protein	0.0469496	0.00319174
ILMN_2645493	Pvrl2	poliovirus receptor-related 2	0.0469236	-0.00543424
ILMN_2816660	Chic1	cysteine-rich hydrophobic domain 1	0.0463868	-0.00773503
ILMN_2683757	Sptbn4	spectrin beta, non-erythrocytic 4	0.0460303	-0.0127817
ILMN_1227717	Klra13-ps	killer cell lectin-like receptor subfamily A, member 13, pseudogene	0.0459248	0.00230172
ILMN_2522765	Ints12	integrator complex subunit 12	0.0452422	-0.0126064
ILMN_2725466	Cnot6l	CCR4-NOT transcription complex, subunit 6-like	0.0450399	0.00258394
ILMN_1239971	Olfr25	olfactory receptor 25	0.0444469	-0.0133902
ILMN_2770386	Fhl2	four and a half LIM domains 2	0.044394	-0.000346466
ILMN_2961005	Ier5l	immediate early response 5-like	0.0443103	0.0441407
ILMN_1213296	NA	NA	0.0442613	-0.00991747
ILMN_1216228	Col17a1	collagen, type XVII, alpha 1	0.0439265	-0.0220507
ILMN_2866712	NA	NA	0.0437348	-0.00285084
ILMN_2727432	Stab1	stabilin 1	0.0435569	-0.00987358
ILMN_2948286	Rab37	RAB37, member of RAS oncogene family	0.0433092	-0.0142332
ILMN_3152137	Tom1l2	target of myb1-like 2 (chicken)	0.0433079	-0.0174005
ILMN_1225224	Ttc14	tetratricopeptide repeat domain 14	0.0431148	0.00899703
ILMN_1225552	Arsa	arylsulfatase A	0.0430879	-0.0374993
ILMN_1257919	40423	septin 3	0.0428675	-0.000869405
ILMN_1230880	Kat6b	K(lysine) acetyltransferase 6B	0.0428407	0.0104665
ILMN_2627377	Aknad1	AKNA domain containing 1	0.0427399	0.0276041
ILMN_2804261	Cald1	caldesmon 1	0.0425052	-0.020891
ILMN_1235276	Lctl	lactase-like	0.0424528	-0.000862195
ILMN_1233334	Fpgs	folylpolyglutamyl synthetase	0.0422243	0.0192565
ILMN_2835694	Btbd17	BTB (POZ) domain containing 17	0.0421505	-0.0239471
ILMN_3072437	Fam65b	family with sequence similarity 65, member B	0.0411619	0.00164401
ILMN_2839588	Tbcc	tubulin-specific chaperone C	0.0407658	0.0264072
ILMN_1229095	Kif27	kinesin family member 27	0.0407216	0.0102588
ILMN_2988849	Gyltl1b	glycosyltransferase-like 1B	0.0404826	-0.000368047
ILMN_1243266	Nox1	NADPH oxidase 1	0.0403289	0.0104107
ILMN_3078008	NA	NA	0.040203	-0.0162383
ILMN_2796420	Kcnv1	potassium channel, subfamily V, member 1	0.0401018	-0.00803774
ILMN_1220159	Obox6	oocyte specific homeobox 6	0.0400701	-0.00679159
ILMN_2696413	Gabrb2	gamma-aminobutyric acid (GABA) A receptor, subunit beta 2	0.0397967	-0.00677167
ILMN_2754083	NA	NA	0.039658	0.00196381
ILMN_1218528	Olfr656	olfactory receptor 656	0.0395436	-0.0032466
ILMN_2656884	Tmem53	transmembrane protein 53	0.0389819	-0.00555356
ILMN_2751248	Tceanc2	transcription elongation factor A (SII) N-terminal and central domain containing 2	0.0389591	0.0179584
ILMN_1259496	Yy1	YY1 transcription factor	0.0388207	-0.0119674
ILMN_1231514	Tonsl	tonsoku-like, DNA repair protein	0.0387912	-0.00866221
ILMN_2634195	Pax3	paired box gene 3	0.0385328	-0.00775771
ILMN_3011376	Cd244	CD244 natural killer cell receptor 2B4	0.0379985	0.00321946
ILMN_2818498	Mup21	major urinary protein 21	0.0377917	0.00558433
ILMN_2739250	Reep4	receptor accessory protein 4	0.0374359	-0.0103719
ILMN_2619211	Rln3	relaxin 3	0.0368266	0.00879848
ILMN_2659804	NA	NA	0.0363495	-0.00539978
ILMN_1219743	Kcnh5	potassium voltage-gated channel, subfamily H (eag-related), member 5	0.0361993	0.0144102
ILMN_1213030	Map4k2	mitogen-activated protein kinase kinase kinase kinase 2	0.0360409	-0.0137114
ILMN_1234579	Olfr828	olfactory receptor 828	0.0359997	0.00255629
ILMN_2589871	Cd28	CD28 antigen	0.0358885	0.00209261
ILMN_2741629	Tmem130	transmembrane protein 130	0.0354595	0.00951248
ILMN_3117180	Cpsf6	cleavage and polyadenylation specific factor 6	0.0353972	0.0111482
ILMN_2862875	Klhl23	kelch-like 23	0.0353965	-0.01226
ILMN_2672543	Ccdc120	coiled-coil domain containing 120	0.0353911	0.00394914
ILMN_2816196	Oas1g	2'-5' oligoadenylate synthetase 1G	0.0352209	-0.0125011
ILMN_3161013	Hk3	hexokinase 3	0.0351245	0.00221066
ILMN_2735735	Cspp1	centrosome and spindle pole associated protein 1	0.0350845	-0.000248116
ILMN_2844418	Olfr1437	olfactory receptor 1437	0.0350643	0.000827328
ILMN_2676217	Barx2	BarH-like homeobox 2	0.0350163	-9.50428e-05
ILMN_2697817	Tcl1b4	T cell leukemia/lymphoma 1B, 4	0.0349995	0.011269
ILMN_2646967	Hoxa10	homeobox A10	0.0348951	-0.00310547
ILMN_1233693	Slc30a7	solute carrier family 30 (zinc transporter), member 7	0.0348404	0.0205115
ILMN_1224968	Scd3	stearoyl-coenzyme A desaturase 3	0.0348005	-0.00815895
ILMN_1242101	Tmem184a	transmembrane protein 184a	0.0345687	0.0139392
ILMN_2974016	Ankar	ankyrin and armadillo repeat containing	0.0343743	0.0137838
ILMN_1255112	Camk1d	calcium/calmodulin-dependent protein kinase ID	0.0342342	-0.000297906
ILMN_1249644	Gpr1	G protein-coupled receptor 1	0.034077	0.009439
ILMN_1221187	Cabs1	calcium binding protein, spermatid specific 1	0.0339086	-0.0130828
ILMN_1238266	Mbl1	mannose-binding lectin (protein A) 1	0.0337635	-0.00549779
ILMN_1238709	Olfr645	olfactory receptor 645	0.0337005	0.000991214
ILMN_2964485	Prl3d1	prolactin family 3, subfamily d, member 1	0.033502	0.0129559
ILMN_2710589	Rgp1	RGP1 retrograde golgi transport homolog (S. cerevisiae)	0.0333884	0.00315692
ILMN_3163144	Orc2	origin recognition complex, subunit 2	0.0333809	-0.0156317
ILMN_2600115	Olfr586	olfactory receptor 586	0.0333644	0.00364231
ILMN_3156604	Hmgb2	high mobility group box 2	0.0332353	0.00930674
ILMN_2658795	E2f7	E2F transcription factor 7	0.0331422	0.0120428
ILMN_2627081	Dkkl1	dickkopf-like 1	0.0330348	-0.00144848
ILMN_2664542	Htr7	5-hydroxytryptamine (serotonin) receptor 7	0.0330062	0.0188285
ILMN_3080012	Mdk	midkine	0.0329701	0.0011145
ILMN_2909275	Slc46a1	solute carrier family 46, member 1	0.0329478	-0.0198468
ILMN_2686433	NA	NA	0.0329465	9.05122e-05
ILMN_2510383	Tnfrsf25	tumor necrosis factor receptor superfamily, member 25	0.0328812	0.0112575
ILMN_2468981	Rasl10b	RAS-like, family 10, member B	0.0328692	-0.00650464
ILMN_1243528	Dmrta2	doublesex and mab-3 related transcription factor like family A2	0.0328594	-0.0127178
ILMN_2652482	Dfna5	deafness, autosomal dominant 5 (human)	0.0326515	0.000283831
ILMN_1233864	Ptgs1	prostaglandin-endoperoxide synthase 1	0.0326339	0.00560238
ILMN_1212619	Mfap3l	microfibrillar-associated protein 3-like	0.0325091	-0.00431117
ILMN_2890002	Pcdhgc3	protocadherin gamma subfamily C, 3	0.0324629	-0.000593589
ILMN_2694230	Krtap6-1	keratin associated protein 6-1	0.0322092	0.00100943
ILMN_2665824	Olfr351	olfactory receptor 351	0.032208	0.0112403
ILMN_2612206	Cdc20	cell division cycle 20	0.0322048	-0.00854251
ILMN_2935098	Bmp10	bone morphogenetic protein 10	0.0321907	0.0103434
ILMN_2744514	Veph1	ventricular zone expressed PH domain-containing 1	0.0321837	-0.00123046
ILMN_1251446	Eomes	eomesodermin homolog (Xenopus laevis)	0.0321106	-0.00146938
ILMN_2607397	Gulp1	GULP, engulfment adaptor PTB domain containing 1	0.0320475	0.00339891
ILMN_2840327	Zfp410	zinc finger protein 410	0.0319405	0.0210898
ILMN_2631534	Nags	N-acetylglutamate synthase	0.0318536	-0.0123796
ILMN_1237518	Dgkg	diacylglycerol kinase, gamma	0.0315041	0.00523048
ILMN_2662934	Reg3g	regenerating islet-derived 3 gamma	0.0310662	0.0099922
ILMN_1252447	Iqcb1	IQ calmodulin-binding motif containing 1	0.0310177	-0.011485
ILMN_2892211	2310002J15Rik	RIKEN cDNA 2310002J15 gene	0.0309848	-0.00252128
ILMN_2679243	Pitx3	paired-like homeodomain transcription factor 3	0.0309822	0.0231069
ILMN_3073406	Slc16a6	solute carrier family 16 (monocarboxylic acid transporters), member 6	0.0308719	-0.0133906
ILMN_1248211	Sidt1	SID1 transmembrane family, member 1	0.0307219	0.00245832
ILMN_1234552	Hsd17b6	hydroxysteroid (17-beta) dehydrogenase 6	0.0305388	0.0018244
ILMN_2488343	Wdfy3	WD repeat and FYVE domain containing 3	0.0303644	0.0132867
ILMN_2619390	Inpp5f	inositol polyphosphate-5-phosphatase F	0.0303153	0.00137226
ILMN_2968409	Nlrp4e	NLR family, pyrin domain containing 4E	0.0300706	0.0151203
ILMN_1243429	Tnmd	tenomodulin	0.0300096	0.0065008
ILMN_2915642	Ppp1r32	protein phosphatase 1, regulatory subunit 32	0.0299797	0.00407247
ILMN_1240387	NA	NA	0.0297765	-0.0122251
ILMN_2764057	Adrb3	adrenergic receptor, beta 3	0.0295451	0.0167729
ILMN_2655345	Olfr1020	olfactory receptor 1020	0.0294548	-0.00176597
ILMN_1217875	Mical2	microtubule associated monooxygenase, calponin and LIM domain containing 2	0.0294288	-0.00255954
ILMN_2960325	Ctse	cathepsin E	0.0291175	0.0104785
ILMN_2625699	Fads6	fatty acid desaturase domain family, member 6	0.0291152	-0.00406833
ILMN_2705946	Sema6a	sema domain, transmembrane domain (TM), and cytoplasmic domain, (semaphorin) 6A	0.0290643	-0.0117955
ILMN_1256376	Madd	MAP-kinase activating death domain	0.0289953	0.0056863
ILMN_2918203	Nlrp6	NLR family, pyrin domain containing 6	0.0288379	0.00564393
ILMN_2772427	Olfr1214	olfactory receptor 1214	0.0286963	0.0116628
ILMN_2728813	Aadac	arylacetamide deacetylase (esterase)	0.0286897	0.00327744
ILMN_1214031	Tctex1d4	Tctex1 domain containing 4	0.0286894	0.0153893
ILMN_2462783	Zfp385a	zinc finger protein 385A	0.0285134	0.00305726
ILMN_2750201	Ppp1r2-ps7	protein phosphatase 1, regulatory (inhibitor) subunit 2, pseudogene 7	0.0284215	-0.0018252
ILMN_2611924	Ctnna2	catenin (cadherin associated protein), alpha 2	0.0283413	-0.00872716
ILMN_2513536	Ythdf3	YTH domain family 3	0.0282721	-0.0042497
ILMN_1219688	Vmn1r183	vomeronasal 1 receptor 183	0.0281878	-0.000103145
ILMN_2707273	Gin1	gypsy retrotransposon integrase 1	0.028187	-0.00117641
ILMN_1256970	NA	NA	0.0279001	-0.000540203
ILMN_3070701	Camk2d	calcium/calmodulin-dependent protein kinase II, delta	0.0278383	0.00554944
ILMN_1213265	Aida	axin interactor, dorsalization associated	0.0277589	0.000165671
ILMN_1256119	Klk1b1	kallikrein 1-related peptidase b1	0.0277287	0.0217812
ILMN_2635205	Pabpc2	poly(A) binding protein, cytoplasmic 2	0.0277141	0.00176429
ILMN_2826881	Mybl2	myeloblastosis oncogene-like 2	0.0275977	-0.00243601
ILMN_2736489	Hexb	hexosaminidase B	0.0273853	-0.00964246
ILMN_2783997	Trim10	tripartite motif-containing 10	0.0273593	-0.00667551
ILMN_2435692	Vmn1r15	vomeronasal 1 receptor 15	0.0272227	-0.00763384
ILMN_1251104	Zdhhc24	zinc finger, DHHC domain containing 24	0.0270388	-0.0103007
ILMN_2705217	Bmp6	bone morphogenetic protein 6	0.0269051	0.0015124
ILMN_2619200	Ahsp	alpha hemoglobin stabilizing protein	0.0266655	-0.0119476
ILMN_2450817	Tnfrsf19	tumor necrosis factor receptor superfamily, member 19	0.0265681	0.0104858
ILMN_2867158	3110007F17Rik	RIKEN cDNA 3110007F17 gene	0.0263065	-0.0152217
ILMN_1244957	Klf11	Kruppel-like factor 11	0.0262332	-0.00827381
ILMN_2942628	Rnf182	ring finger protein 182	0.0262006	-0.00786762
ILMN_1219475	Ssbp3	single-stranded DNA binding protein 3	0.0261279	-0.0193953
ILMN_2801601	Clec1a	C-type lectin domain family 1, member a	0.0260687	0.00565149
ILMN_1238317	Samd12	sterile alpha motif domain containing 12	0.0258938	0.0208942
ILMN_2748222	Tesc	tescalcin	0.0257625	0.0143729
ILMN_3162214	Hemt1	hematopoietic cell transcript 1	0.0256349	-0.00440922
ILMN_2690038	Cbx4	chromobox 4	0.0255942	-0.00439501
ILMN_2629959	Cast	calpastatin	0.0255787	-0.00306894
ILMN_2814258	2610042L04Rik	RIKEN cDNA 2610042L04 gene	0.0255186	-0.0122001
ILMN_2663083	Fcnb	ficolin B	0.0254946	0.00167484
ILMN_1247357	NA	NA	0.0252408	0.00524816
ILMN_2689284	Atl1	atlastin GTPase 1	0.0249025	0.00041246
ILMN_2644792	Prpf3	PRP3 pre-mRNA processing factor 3 homolog (yeast)	0.0247559	0.0033182
ILMN_3122897	NA	NA	0.0247357	-0.00575653
ILMN_2625085	Prss46	protease, serine, 46	0.0244834	-0.00400055
ILMN_1224692	Kank3	KN motif and ankyrin repeat domains 3	0.0244816	0.00554277
ILMN_1215023	Gramd2	GRAM domain containing 2	0.0241926	-0.000752649
ILMN_2759660	Smad7	SMAD family member 7	0.0241286	-0.0129672
ILMN_3064382	Phc1	polyhomeotic-like 1 (Drosophila)	0.0241244	-0.00634886
ILMN_2762863	NA	NA	0.0240504	0.00146122
ILMN_2703529	Tra2b	transformer 2 beta homolog (Drosophila)	0.0239463	-0.0176964
ILMN_2755371	Dlx5	distal-less homeobox 5	0.0238443	-0.00432728
ILMN_2987197	H2-M9	histocompatibility 2, M region locus 9	0.0237818	-0.00146415
ILMN_1257875	Gm4736	predicted gene 4736	0.0237424	0.00548248
ILMN_1225841	Shc4	SHC (Src homology 2 domain containing) family, member 4	0.0237167	0.0106884
ILMN_2798820	Zic5	zinc finger protein of the cerebellum 5	0.0236492	-0.00457391
ILMN_2613422	Itk	IL2 inducible T cell kinase	0.0235676	0.0149467
ILMN_2651412	Scp2	sterol carrier protein 2, liver	0.0234986	-0.000620943
ILMN_2629103	Atcay	ataxia, cerebellar, Cayman type homolog (human)	0.0234237	-0.00569162
ILMN_3102783	Sp9	trans-acting transcription factor 9	0.0232783	-0.0246998
ILMN_2746021	Itgb3bp	integrin beta 3 binding protein (beta3-endonexin)	0.0230548	0.00664253
ILMN_2679464	Mcm10	minichromosome maintenance deficient 10 (S. cerevisiae)	0.0229077	-0.00145579
ILMN_2610223	Sox5	SRY-box containing gene 5	0.0228728	0.000844164
ILMN_3161688	Wnk1	WNK lysine deficient protein kinase 1	0.0228671	0.00497471
ILMN_2707541	Folr1	folate receptor 1 (adult)	0.0227612	0.00612565
ILMN_1237040	Syt6	synaptotagmin VI	0.0227424	-0.00692349
ILMN_2847887	Mst1	macrophage stimulating 1 (hepatocyte growth factor-like)	0.0227337	0.0172112
ILMN_1217725	Lnpep	leucyl/cystinyl aminopeptidase	0.0226817	0.00311848
ILMN_1246505	Olfr822	olfactory receptor 822	0.0225636	0.00410139
ILMN_2676806	Mbd2	methyl-CpG binding domain protein 2	0.022148	0.00261294
ILMN_2751927	Hesx1	homeobox gene expressed in ES cells	0.0219775	0.0079162
ILMN_2992047	Rhof	ras homolog gene family, member f	0.0219601	0.00260645
ILMN_2708949	1110032A03Rik	RIKEN cDNA 1110032A03 gene	0.0219218	0.00374766
ILMN_2951193	Prss43	protease, serine, 43	0.0219214	0.00906847
ILMN_1213311	Gfra3	glial cell line derived neurotrophic factor family receptor alpha 3	0.0218204	0.00609343
ILMN_2701211	Ttll10	tubulin tyrosine ligase-like family, member 10	0.0215451	0.00601143
ILMN_2920318	Olfr1404	olfactory receptor 1404	0.02153	-0.00203394
ILMN_1253062	Insc	inscuteable homolog (Drosophila)	0.0214896	-0.00283274
ILMN_2930843	Kl	klotho	0.0214283	0.00169439
ILMN_1216885	P2rx7	purinergic receptor P2X, ligand-gated ion channel, 7	0.0212834	-0.00302703
ILMN_2495554	Tmod2	tropomodulin 2	0.0210728	-0.00350769
ILMN_2661588	Sptbn2	spectrin beta, non-erythrocytic 2	0.0205208	-0.00806452
ILMN_1255414	Ncs1	neuronal calcium sensor 1	0.0203278	-0.00588272
ILMN_2533387	Rdh8	retinol dehydrogenase 8	0.0202782	0.00611701
ILMN_2929896	Pbk	PDZ binding kinase	0.0201281	-0.00981026
ILMN_3115281	Capg	capping protein (actin filament), gelsolin-like	0.0200549	0.00387478
ILMN_2803878	1110008J03Rik	RIKEN cDNA 1110008J03 gene	0.0200418	0.00609965
ILMN_2657031	Tmtc2	transmembrane and tetratricopeptide repeat containing 2	0.0199738	0.00213132
ILMN_2926265	NA	NA	0.0197527	0.0107123
ILMN_2978857	Senp5	SUMO/sentrin specific peptidase 5	0.0193429	0.000111051
ILMN_2734262	Fbxo43	F-box protein 43	0.0193102	0.0207488
ILMN_2633002	Slc23a1	solute carrier family 23 (nucleobase transporters), member 1	0.0192587	0.00262513
ILMN_2693803	Ankle2	ankyrin repeat and LEM domain containing 2	0.0188126	-0.0222514
ILMN_3034659	Dzip1	DAZ interacting protein 1	0.0185848	0.0069495
ILMN_2589662	Bmp7	bone morphogenetic protein 7	0.0183706	-0.00848953
ILMN_2677798	Fgf11	fibroblast growth factor 11	0.018108	-0.00231407
ILMN_2944703	1700008F21Rik	RIKEN cDNA 1700008F21 gene	0.0179208	-0.00370035
ILMN_2694682	Obp1a	odorant binding protein IA	0.0176629	-0.00569897
ILMN_2859192	Trpm5	transient receptor potential cation channel, subfamily M, member 5	0.0175328	0.00416502
ILMN_2422291	Vmn1r233	vomeronasal 1 receptor 233	0.0173603	0.0128348
ILMN_1214508	Olfr203	olfactory receptor 203	0.0172294	0.0046793
ILMN_2846297	3110035E14Rik	RIKEN cDNA 3110035E14 gene	0.0171498	-0.0146252
ILMN_3066821	Dmrtc1a	DMRT-like family C1a	0.0169938	-0.00497568
ILMN_2717025	Iqcj	IQ motif containing J	0.0168739	0.00800275
ILMN_2682887	Trmt2a	TRM2 tRNA methyltransferase 2A	-0.00750867	0.00108056
ILMN_2644746	Ltbp1	latent transforming growth factor beta binding protein 1	-0.0102337	-0.00304746
ILMN_2608776	Glp1r	glucagon-like peptide 1 receptor	-0.0145044	-0.00811835
ILMN_2713419	Slc37a3	solute carrier family 37 (glycerol-3-phosphate transporter), member 3	-0.0147519	0.00695385
ILMN_1217199	Zfp947	zinc finger protein 947	-0.0155035	0.0148574
ILMN_1220441	Camk1d	calcium/calmodulin-dependent protein kinase ID	-0.0158102	0.00159251
ILMN_1253122	NA	NA	-0.0160111	0.00497485
ILMN_3161409	Ints6	integrator complex subunit 6	-0.0162002	-0.00724621
ILMN_1248290	Wnt7a	wingless-related MMTV integration site 7A	-0.0168097	0.00755703
ILMN_2670361	Setd4	SET domain containing 4	-0.01692	-0.0115401
ILMN_1244894	Eef1a1	eukaryotic translation elongation factor 1 alpha 1	-0.017727	0.00162365
ILMN_3163448	Cdh8	cadherin 8	-0.017783	-0.00731824
ILMN_2872334	Rfpl4	ret finger protein-like 4	-0.0179513	-0.0157871
ILMN_2768674	Sap18	Sin3-associated polypeptide 18	-0.0180063	0.00831841
ILMN_2626619	Hist2h4	histone cluster 2, H4	-0.0180266	-0.00480939
ILMN_1231884	Tmem121	transmembrane protein 121	-0.0181354	-0.0119575
ILMN_2836023	Stra13	stimulated by retinoic acid 13	-0.0181415	0.00724192
ILMN_3127790	Ikzf1	IKAROS family zinc finger 1	-0.0183756	0.00196898
ILMN_1253486	Eya2	eyes absent 2 homolog (Drosophila)	-0.0184714	-0.00621549
ILMN_2965621	Ankrd34b	ankyrin repeat domain 34B	-0.0184871	0.00904028
ILMN_1215822	1700001C19Rik	RIKEN cDNA 1700001C19 gene	-0.0185669	-0.000703588
ILMN_2672850	Elmo1	engulfment and cell motility 1	-0.0185859	0.00835078
ILMN_2805934	1700023E05Rik	RIKEN cDNA 1700023E05 gene	-0.0186936	0.00210378
ILMN_2930203	NA	NA	-0.019215	0.0123388
ILMN_1251608	Gm904	predicted gene 904	-0.0196194	-0.000277501
ILMN_2600660	Mapk8ip3	mitogen-activated protein kinase 8 interacting protein 3	-0.0197	0.00596107
ILMN_1224538	Psma6	proteasome (prosome, macropain) subunit, alpha type 6	-0.0198642	-0.000771601
ILMN_2626779	Nono	non-POU-domain-containing, octamer binding protein	-0.0199672	0.00534175
ILMN_1252934	4930465K10Rik	RIKEN cDNA 4930465K10 gene	-0.019983	-0.0004793
ILMN_2951701	AU015228	expressed sequence AU015228	-0.0199839	0.00996551
ILMN_1246807	Adamdec1	ADAM-like, decysin 1	-0.0200464	-0.00828463
ILMN_2867651	Map7d2	MAP7 domain containing 2	-0.0201774	0.00901584
ILMN_1228582	Atp12a	ATPase, H+/K+ transporting, nongastric, alpha polypeptide	-0.0201995	0.00932318
ILMN_2496288	Cd40	CD40 antigen	-0.0204889	0.0164895
ILMN_2639384	Fndc3a	fibronectin type III domain containing 3A	-0.0206712	0.0122599
ILMN_2768252	Myl7	myosin, light polypeptide 7, regulatory	-0.0207965	0.00682445
ILMN_2710688	Slc2a12	solute carrier family 2 (facilitated glucose transporter), member 12	-0.0210288	0.0112278
ILMN_3079461	Raet1b	retinoic acid early transcript beta	-0.0210744	-0.0055873
ILMN_2659062	Add1	adducin 1 (alpha)	-0.0211807	0.000861632
ILMN_2950199	Hrh4	histamine receptor H4	-0.021183	0.00876039
ILMN_2473505	Ugt2b5	UDP glucuronosyltransferase 2 family, polypeptide B5	-0.0216157	0.0105815
ILMN_1213721	Olfr906	olfactory receptor 906	-0.0219836	0.00780338
ILMN_2980247	Notch2	notch 2	-0.0221861	0.0047394
ILMN_2680850	Gas5	growth arrest specific 5	-0.0222651	-0.00390082
ILMN_2789964	Olfr699	olfactory receptor 699	-0.0224611	-0.00835477
ILMN_2469069	Zfp54	zinc finger protein 54	-0.0227232	-0.0136139
ILMN_1237001	Trim45	tripartite motif-containing 45	-0.0227273	0.00764028
ILMN_2863385	Colq	collagen-like tail subunit (single strand of homotrimer) of asymmetric acetylcholinesterase	-0.0228344	-0.0141916
ILMN_1232800	Cyfip2	cytoplasmic FMR1 interacting protein 2	-0.0228457	-0.004565
ILMN_2732281	Ndufab1	NADH dehydrogenase (ubiquinone) 1, alpha/beta subcomplex, 1	-0.0228671	-0.00600463
ILMN_2708133	Flrt1	fibronectin leucine rich transmembrane protein 1	-0.0229944	0.00499859
ILMN_2840082	P2ry12	purinergic receptor P2Y, G-protein coupled 12	-0.0231233	-0.0152966
ILMN_1253791	Kcnv2	potassium channel, subfamily V, member 2	-0.0231335	-0.00448968
ILMN_2777591	Psma1	proteasome (prosome, macropain) subunit, alpha type 1	-0.0231825	0.00594531
ILMN_2629420	Rassf2	Ras association (RalGDS/AF-6) domain family member 2	-0.0232281	0.00472844
ILMN_2812286	Fgf17	fibroblast growth factor 17	-0.0233067	0.00730652
ILMN_1221613	NA	NA	-0.0233239	-0.00441825
ILMN_2946899	Fam65c	family with sequence similarity 65, member C	-0.0233976	0.00233386
ILMN_3124037	Kcnip2	Kv channel-interacting protein 2	-0.0236529	-0.00485732
ILMN_2915835	BC025446	cDNA sequence BC025446	-0.0236825	0.00584996
ILMN_2511684	Tlx1	T cell leukemia, homeobox 1	-0.0237084	-0.00114278
ILMN_2632950	Olfr895	olfactory receptor 895	-0.0238646	-0.00304169
ILMN_1223207	Oprd1	opioid receptor, delta 1	-0.0238763	-0.0117659
ILMN_2920992	Olfr1466	olfactory receptor 1466	-0.0239521	0.00196096
ILMN_2628699	Vmn2r81	vomeronasal 2, receptor 81	-0.024032	0.0175601
ILMN_2721761	Nab1	Ngfi-A binding protein 1	-0.0240992	-0.0172081
ILMN_3162526	Nphp3	nephronophthisis 3 (adolescent)	-0.0244224	0.00744405
ILMN_2652988	Tmem69	transmembrane protein 69	-0.0245043	0.00357403
ILMN_2588597	A830080D01Rik	RIKEN cDNA A830080D01 gene	-0.0245954	-0.00262851
ILMN_2723355	Stk35	serine/threonine kinase 35	-0.0247702	-0.00766353
ILMN_1237162	Olfr1038-ps	olfactory receptor 1038, pseudogene	-0.024885	0.0147118
ILMN_2943057	Arl5c	ADP-ribosylation factor-like 5C	-0.0250216	0.000965219
ILMN_2604383	Cyp7a1	cytochrome P450, family 7, subfamily a, polypeptide 1	-0.0250827	0.0226245
ILMN_3068630	NA	NA	-0.0251353	-0.00426965
ILMN_1251736	Ndnf	neuron-derived neurotrophic factor	-0.0251396	-0.00538733
ILMN_1259837	H2-T3	histocompatibility 2, T region locus 3	-0.0253312	0.00197015
ILMN_3160561	Defb25	defensin beta 25	-0.0254986	-0.0143467
ILMN_1231230	Syt14	synaptotagmin XIV	-0.0255037	-0.00175975
ILMN_1215580	Prl7d1	prolactin family 7, subfamily d, member 1	-0.0255267	-0.00759441
ILMN_1216962	Klk1b8	kallikrein 1-related peptidase b8	-0.0256952	0.0104102
ILMN_2743991	Gorab	golgin, RAB6-interacting	-0.0257707	-0.00388568
ILMN_2651094	Olfr734	olfactory receptor 734	-0.0257995	0.0112519
ILMN_2749632	Slc43a2	solute carrier family 43, member 2	-0.0259902	0.00200083
ILMN_1235408	Olfr330	olfactory receptor 330	-0.0259955	2.40245e-05
ILMN_2651743	1100001G20Rik	RIKEN cDNA 1100001G20 gene	-0.0260251	0.0117
ILMN_2833614	Zfp58	zinc finger protein 58	-0.0260689	0.0424715
ILMN_3078602	Nfatc2	nuclear factor of activated T cells, cytoplasmic, calcineurin dependent 2	-0.0260689	0.00265303
ILMN_2596575	NA	NA	-0.0261735	0.00618218
ILMN_2724250	Syt10	synaptotagmin X	-0.0263537	0.00932357
ILMN_2929966	Oas1d	2'-5' oligoadenylate synthetase 1D	-0.0263599	-0.00262232
ILMN_3160140	C1d	C1D nuclear receptor co-repressor	-0.0266837	0.00430743
ILMN_1221883	Ghsr	growth hormone secretagogue receptor	-0.0268061	0.00188678
ILMN_2773921	Hoxb9	homeobox B9	-0.026847	-0.0122857
ILMN_1249815	Rplp0	ribosomal protein, large, P0	-0.0268676	-0.0125818
ILMN_1224613	Lrrc69	leucine rich repeat containing 69	-0.0272133	0.00513998
ILMN_2949877	Eva1c	eva-1 homolog C (C. elegans)	-0.0272299	-0.00605434
ILMN_2763588	Nell1	NEL-like 1	-0.0272382	0.00260957
ILMN_2856262	Abca14	ATP-binding cassette, sub-family A (ABC1), member 14	-0.0275386	0.00478731
ILMN_2735717	Grpr	gastrin releasing peptide receptor	-0.0277265	-0.00446595
ILMN_2985079	Dleu7	deleted in lymphocytic leukemia, 7	-0.02773	-0.00831726
ILMN_2753867	Scgb3a2	secretoglobin, family 3A, member 2	-0.0277342	-0.0161368
ILMN_2738413	Olfr726	olfactory receptor 726	-0.0277752	0.00559498
ILMN_3027262	Fndc3c1	fibronectin type III domain containing 3C1	-0.0279295	-0.00460911
ILMN_2997406	Arl4c	ADP-ribosylation factor-like 4C	-0.028078	0.00826951
ILMN_1246392	Prom2	prominin 2	-0.0281934	0.0105592
ILMN_2693706	Ago1	argonaute RISC catalytic subunit 1	-0.0282037	0.00451198
ILMN_1217003	Nccrp1	non-specific cytotoxic cell receptor protein 1 homolog (zebrafish)	-0.0283157	-0.00954832
ILMN_3066986	H3f3a	H3 histone, family 3A	-0.0283535	0.019838
ILMN_1241564	Wdr17	WD repeat domain 17	-0.0283678	0.00317763
ILMN_1231500	Nusap1	nucleolar and spindle associated protein 1	-0.0284212	0.00537501
ILMN_2672349	Mpc2	mitochondrial pyruvate carrier 2	-0.028475	0.0042633
ILMN_3154279	Npnt	nephronectin	-0.0284834	0.00705576
ILMN_2596955	Mbtps2	membrane-bound transcription factor peptidase, site 2	-0.0284949	-0.00507575
ILMN_2760244	Snx7	sorting nexin 7	-0.0285376	-0.0354825
ILMN_2633697	Skp2	S-phase kinase-associated protein 2 (p45)	-0.0285872	0.000420412
ILMN_2666574	1700001J03Rik	RIKEN cDNA 1700001J03 gene	-0.0286353	-0.0142516
ILMN_1257841	Olfr1022	olfactory receptor 1022	-0.0286438	-0.00900585
ILMN_2745985	Abcc10	ATP-binding cassette, sub-family C (CFTR/MRP), member 10	-0.0288021	-0.0011948
ILMN_3160314	Olfr191	olfactory receptor 191	-0.028864	-0.000953642
ILMN_2519488	Tor2a	torsin family 2, member A	-0.0288975	0.0199338
ILMN_2932692	Fezf2	Fez family zinc finger 2	-0.02901	-0.00325384
ILMN_2918469	Edem2	ER degradation enhancer, mannosidase alpha-like 2	-0.0290773	-0.00080741
ILMN_2449563	Zfp354a	zinc finger protein 354A	-0.0291331	0.0316029
ILMN_2985788	Gpr150	G protein-coupled receptor 150	-0.0292185	-0.00651015
ILMN_1257159	Clca4	chloride channel calcium activated 4	-0.0293788	-0.0168916
ILMN_1232462	C130079G13Rik	RIKEN cDNA C130079G13 gene	-0.0294014	-0.00206328
ILMN_3037645	Peg10	paternally expressed 10	-0.0294907	0.00160833
ILMN_2847437	Scimp	SLP adaptor and CSK interacting membrane protein	-0.0295771	-0.00381148
ILMN_2703618	Dvl3	dishevelled 3, dsh homolog (Drosophila)	-0.0297311	0.00328546
ILMN_2803415	Eppin	epididymal peptidase inhibitor	-0.0297368	-0.00439746
ILMN_2594355	Gabra2	gamma-aminobutyric acid (GABA) A receptor, subunit alpha 2	-0.0298067	-0.00729061
ILMN_2910768	Pilra	paired immunoglobin-like type 2 receptor alpha	-0.0298851	0.0106947
ILMN_2725198	Azgp1	alpha-2-glycoprotein 1, zinc	-0.0298902	0.00365824
ILMN_2755950	Il22	interleukin 22	-0.0300823	0.0102403
ILMN_3161414	D17H6S53E	DNA segment, Chr 17, human D6S53E	-0.0301173	-0.00757395
ILMN_1241636	Gast	gastrin	-0.0301641	0.00833293
ILMN_2599861	Defb11	defensin beta 11	-0.0301826	-0.00132926
ILMN_2962199	Csnka2ip	casein kinase 2, alpha prime interacting protein	-0.0302089	-0.01594
ILMN_2987649	Gzmd	granzyme D	-0.030227	-0.00542453
ILMN_2756771	Gmfb	glia maturation factor, beta	-0.0302897	0.00297305
ILMN_2690144	Tgm5	transglutaminase 5	-0.0303508	0.00337828
ILMN_2652645	Gnb2l1	guanine nucleotide binding protein (G protein), beta polypeptide 2 like 1	-0.030421	0.00314431
ILMN_2636395	Olfr1467	olfactory receptor 1467	-0.0305613	0.00448866
ILMN_2691820	Gpr143	G protein-coupled receptor 143	-0.0305683	-0.0119553
ILMN_2677231	Hist1h2bc	histone cluster 1, H2bc	-0.0305941	-0.00415211
ILMN_1259991	Arntl2	aryl hydrocarbon receptor nuclear translocator-like 2	-0.0306122	-0.00500818
ILMN_2984802	Cntnap5a	contactin associated protein-like 5A	-0.0308867	-0.00479657
ILMN_3160356	Olfr728	olfactory receptor 728	-0.0310694	0.00992749
ILMN_1221872	Olfr167	olfactory receptor 167	-0.0310722	-0.00509701
ILMN_3076424	Ppl	periplakin	-0.0310777	0.0193159
ILMN_1233093	Il1rn	interleukin 1 receptor antagonist	-0.0311116	0.0021163
ILMN_2884000	Muc5ac	mucin 5, subtypes A and C, tracheobronchial/gastric	-0.0311386	-0.0069633
ILMN_1256562	Prl8a9	prolactin family8, subfamily a, member 9	-0.0312168	-0.000395989
ILMN_2715466	Irgq	immunity-related GTPase family, Q	-0.0312622	-0.0078854
ILMN_2635387	Mogat1	monoacylglycerol O-acyltransferase 1	-0.0314653	-0.00449051
ILMN_2591592	Fam126b	family with sequence similarity 126, member B	-0.0314867	0.0115083
ILMN_2709355	Slc27a4	solute carrier family 27 (fatty acid transporter), member 4	-0.0316594	0.00595801
ILMN_2627105	Mybl1	myeloblastosis oncogene-like 1	-0.0316996	0.00424786
ILMN_1239451	Ager	advanced glycosylation end product-specific receptor	-0.0319453	-0.00651452
ILMN_1218318	Olfr639	olfactory receptor 639	-0.0319544	-0.000433021
ILMN_2727359	Bmx	BMX non-receptor tyrosine kinase	-0.0319763	0.000897189
ILMN_2465874	Pcdhb19	protocadherin beta 19	-0.0321546	-0.00997341
ILMN_2975698	Gm5477	type II keratin Kb16P	-0.0323948	0.00205958
ILMN_2668996	Kel	Kell blood group	-0.0325474	-0.00108125
ILMN_2749317	Itih1	inter-alpha trypsin inhibitor, heavy chain 1	-0.0326772	0.00851609
ILMN_2761487	40435	selenoprotein	-0.0328026	-0.00266152
ILMN_2859908	NA	NA	-0.0328031	0.00145619
ILMN_1243799	Adcyap1r1	adenylate cyclase activating polypeptide 1 receptor 1	-0.0329104	0.00369996
ILMN_1246419	Grhl1	grainyhead-like 1 (Drosophila)	-0.0329442	-0.00533049
ILMN_2736639	Csnk1g1	casein kinase 1, gamma 1	-0.0329863	-0.00165239
ILMN_1247504	Snap91	synaptosomal-associated protein 91	-0.0332676	0.0012991
ILMN_2791459	Ifng	interferon gamma	-0.0334318	0.00709733
ILMN_2778712	Gm4745	predicted gene 4745	-0.033641	0.0122072
ILMN_2858587	Calcoco2	calcium binding and coiled-coil domain 2	-0.0337104	-0.0106378
ILMN_1236777	Klra21	killer cell lectin-like receptor subfamily A, member 21	-0.0340156	0.00110718
ILMN_2720740	Tmed9	transmembrane emp24 protein transport domain containing 9	-0.034282	-0.0142489
ILMN_2726931	Blnk	B cell linker	-0.0344249	-0.01244
ILMN_1224472	Ccl4	chemokine (C-C motif) ligand 4	-0.0345456	-0.0144547
ILMN_2485729	Tmem27	transmembrane protein 27	-0.0346025	0.00376148
ILMN_2499177	Vmn1r172	vomeronasal 1 receptor 172	-0.0348681	-0.00776258
ILMN_1249624	Ftsj1	FtsJ homolog 1 (E. coli)	-0.0349803	0.000388857
ILMN_2593117	Fbxl22	F-box and leucine-rich repeat protein 22	-0.0349897	-0.0234168
ILMN_3161026	Slc38a8	solute carrier family 38, member 8	-0.0350342	-0.0107832
ILMN_2798138	Gipc2	GIPC PDZ domain containing family, member 2	-0.0350713	0.00728023
ILMN_3049650	Kcnk6	potassium inwardly-rectifying channel, subfamily K, member 6	-0.0350832	0.0105808
ILMN_2530460	Zfp948	zinc finger protein 948	-0.0352126	0.00273343
ILMN_1247769	Cyp3a44	cytochrome P450, family 3, subfamily a, polypeptide 44	-0.0355583	0.00182629
ILMN_1245519	4932438H23Rik	RIKEN cDNA 4932438H23 gene	-0.0356887	-0.00799822
ILMN_2911123	Itga2b	integrin alpha 2b	-0.0359945	0.00298
ILMN_1228426	Ccp110	centriolar coiled coil protein 110	-0.0360668	0.0311626
ILMN_1232761	Lyzl4	lysozyme-like 4	-0.0362579	0.000397827
ILMN_2654314	Kif1b	kinesin family member 1B	-0.0364064	0.0402845
ILMN_1229328	Arhgap11a	Rho GTPase activating protein 11A	-0.0365215	-0.0225835
ILMN_2664681	Pias2	protein inhibitor of activated STAT 2	-0.0365609	-0.000769643
ILMN_2805580	Atg3	autophagy related 3	-0.0370675	-0.00728141
ILMN_2864913	Hhat	hedgehog acyltransferase	-0.0371482	0.0151671
ILMN_3161648	Kncn	kinocilin	-0.0371713	-0.00180237
ILMN_3068699	Pcnxl3	pecanex-like 3 (Drosophila)	-0.0371728	-0.00388398
ILMN_1232451	Phlpp1	PH domain and leucine rich repeat protein phosphatase 1	-0.0373184	0.0106702
ILMN_2831618	Barx1	BarH-like homeobox 1	-0.0373311	-0.0133655
ILMN_2945330	Tm4sf5	transmembrane 4 superfamily member 5	-0.0376557	0.00244349
ILMN_2866146	Rps6kb1	ribosomal protein S6 kinase, polypeptide 1	-0.0376817	0.00107305
ILMN_2689952	Pcdha7	protocadherin alpha 7	-0.0377918	-0.00149129
ILMN_2702087	Rad50	RAD50 homolog (S. cerevisiae)	-0.0378775	0.0177055
ILMN_2724181	Ferd3l	Fer3-like (Drosophila)	-0.0381352	0.0065063
ILMN_2916239	Gm6531	predicted gene 6531	-0.0382956	-0.00492951
ILMN_2703204	Cmc2	COX assembly mitochondrial protein 2	-0.0383683	-0.0241978
ILMN_3077168	Pla2g4d	phospholipase A2, group IVD	-0.038405	0.00337607
ILMN_3161428	Olfr543	olfactory receptor 543	-0.038477	-0.0200234
ILMN_2764391	Muc6	mucin 6, gastric	-0.0385638	-0.0029038
ILMN_2692315	Dpep2	dipeptidase 2	-0.0386696	0.0055977
ILMN_2706803	Crlf3	cytokine receptor-like factor 3	-0.0391177	0.0141709
ILMN_2628999	Fgfbp3	fibroblast growth factor binding protein 3	-0.0393018	-0.00259131
ILMN_2855928	Spag6	sperm associated antigen 6	-0.0393122	-0.00541542
ILMN_2633678	Myo10	myosin X	-0.0393991	0.00326179
ILMN_3125181	Rfxank	regulatory factor X-associated ankyrin-containing protein	-0.0394542	0.0161865
ILMN_2897760	Tmsb15b1	thymosin beta 15b1	-0.0396955	-0.0022089
ILMN_2773789	Pard6a	par-6 (partitioning defective 6,) homolog alpha (C. elegans)	-0.0397622	0.00638394
ILMN_2917180	Foxp3	forkhead box P3	-0.0398832	-0.00431641
ILMN_1250001	Mgarp	mitochondria localized glutamic acid rich protein	-0.039885	-0.00616279
ILMN_2970345	Slc35a2	solute carrier family 35 (UDP-galactose transporter), member A2	-0.0399909	0.0141228
ILMN_2947005	Olfr20	olfactory receptor 20	-0.0402154	-0.0035071
ILMN_2782663	Lsm14b	LSM14 homolog B (SCD6, S. cerevisiae)	-0.0403587	-0.0115422
ILMN_2626318	Elf2	E74-like factor 2	-0.0404825	0.0226427
ILMN_3005587	1700109H08Rik	RIKEN cDNA 1700109H08 gene	-0.040615	0.00726577
ILMN_2873220	Olfr1502	olfactory receptor 1502	-0.0406668	-0.0069876
ILMN_1232596	Pom121	nuclear pore membrane protein 121	-0.0406747	-0.00567082
ILMN_2731020	Sult5a1	sulfotransferase family 5A, member 1	-0.0407564	-0.0164061
ILMN_2630319	Ajuba	ajuba LIM protein	-0.0409273	-0.00111846
ILMN_2987834	Adamts16	a disintegrin-like and metallopeptidase (reprolysin type) with thrombospondin type 1 motif, 16	-0.0411905	0.0196886
ILMN_1256755	Apba1	amyloid beta (A4) precursor protein binding, family A, member 1	-0.041263	-0.0111978
ILMN_1223035	Slc22a4	solute carrier family 22 (organic cation transporter), member 4	-0.0414165	-0.0344481
ILMN_2814974	Klra2	killer cell lectin-like receptor, subfamily A, member 2	-0.0417117	-0.00821545
ILMN_1226055	Kcnk2	potassium channel, subfamily K, member 2	-0.0417649	-0.0245816
ILMN_2809334	Zfp37	zinc finger protein 37	-0.0419206	-0.0177673
ILMN_2858106	Tpt1	tumor protein, translationally-controlled 1	-0.0419808	-0.00958337
ILMN_2715876	Papd7	PAP associated domain containing 7	-0.0421839	0.0385848
ILMN_2673355	Gpr157	G protein-coupled receptor 157	-0.0423392	0.0220454
ILMN_3162247	Asphd2	aspartate beta-hydroxylase domain containing 2	-0.0425577	-0.00547321
ILMN_2966826	Ttll1	tubulin tyrosine ligase-like 1	-0.0427194	0.0061806
ILMN_2955395	Katnb1	katanin p80 (WD40-containing) subunit B 1	-0.0427872	-0.00377185
ILMN_1237364	Mmp23	matrix metallopeptidase 23	-0.042807	0.0226584
ILMN_2908280	Cypt10	cysteine-rich perinuclear theca 10	-0.0431453	0.000400022
ILMN_1248535	Calr3	calreticulin 3	-0.043207	0.00582906
ILMN_2827617	Sorcs1	VPS10 domain receptor protein SORCS 1	-0.0433883	-0.00149626
ILMN_1234988	Gad1	glutamate decarboxylase 1	-0.0434438	-0.00170794
ILMN_2751055	Atf2	activating transcription factor 2	-0.043553	0.00405157
ILMN_2599392	Simc1	SUMO-interacting motifs containing 1	-0.0441258	0.0435072
ILMN_3131846	Maneal	mannosidase, endo-alpha-like	-0.0444088	0.0183939
ILMN_1229783	Hspa12a	heat shock protein 12A	-0.0445653	-0.00753008
ILMN_2756957	Foxred1	FAD-dependent oxidoreductase domain containing 1	-0.0447462	0.000908761
ILMN_1245721	6820408C15Rik	RIKEN cDNA 6820408C15 gene	-0.0447815	-0.0381432
ILMN_2809571	Tmem136	transmembrane protein 136	-0.0447849	0.0215486
ILMN_2925196	Aqr	aquarius	-0.0450447	0.0299883
ILMN_2904930	Gm13152	predicted gene 13152	-0.0451354	0.00267242
ILMN_1238125	Mastl	microtubule associated serine/threonine kinase-like	-0.0458372	-0.00333159
ILMN_2760088	Sebox	SEBOX homeobox	-0.0459507	0.00643804
ILMN_2684289	Sema3a	sema domain, immunoglobulin domain (Ig), short basic domain, secreted, (semaphorin) 3A	-0.0462348	0.01493
ILMN_2837226	Nudcd3	NudC domain containing 3	-0.0463472	0.00139924
ILMN_1216763	Brd8	bromodomain containing 8	-0.0463666	-0.0138308
ILMN_2768992	Hs1bp3	HCLS1 binding protein 3	-0.0464717	-0.00169804
ILMN_1224336	Spsb1	splA/ryanodine receptor domain and SOCS box containing 1	-0.0469997	-0.0500098
ILMN_2994354	Fam64a	family with sequence similarity 64, member A	-0.0470302	0.000377052
ILMN_2802952	Narg2	NMDA receptor-regulated gene 2	-0.0470602	0.0352478
ILMN_2590845	Stmn4	stathmin-like 4	-0.047172	0.0032316
ILMN_2729708	Cdc14b	CDC14 cell division cycle 14B	-0.0471957	0.0263774
ILMN_2898319	Aldh1l2	aldehyde dehydrogenase 1 family, member L2	-0.0473342	-0.119409
ILMN_2963754	9430015G10Rik	RIKEN cDNA 9430015G10 gene	-0.047487	0.00361338
ILMN_1239808	Lysmd2	LysM, putative peptidoglycan-binding, domain containing 2	-0.0478442	-0.00250006
ILMN_1232235	Thada	thyroid adenoma associated	-0.0478588	0.0474142
ILMN_2687204	Slc15a4	solute carrier family 15, member 4	-0.0482682	0.0123488
ILMN_2948272	Spc24	SPC24, NDC80 kinetochore complex component, homolog (S. cerevisiae)	-0.0485906	0.00384093
ILMN_2769978	Ids	iduronate 2-sulfatase	-0.0489819	-0.0048335
ILMN_1254100	Senp6	SUMO/sentrin specific peptidase 6	-0.0490318	0.0236765
ILMN_2715619	Kcns1	K+ voltage-gated channel, subfamily S, 1	-0.0498823	0.0144141
ILMN_2481799	Zfp317	zinc finger protein 317	-0.0499452	0.0136093
ILMN_2892479	Dpcd	deleted in primary ciliary dyskinesia	-0.0501331	-0.0167774
ILMN_2771237	Lbp	lipopolysaccharide binding protein	-0.0505573	-0.0328965
ILMN_2996973	Gm4841	predicted gene 4841	-0.0513843	0.0105649
ILMN_1258629	Col3a1	collagen, type III, alpha 1	-0.0517306	-0.0478554
ILMN_2970623	Cenpp	centromere protein P	-0.0520825	0.0106784
ILMN_1214416	Zfp143	zinc finger protein 143	-0.0524793	0.00455414
ILMN_1252222	Hectd2	HECT domain containing 2	-0.0531102	0.0174055
ILMN_3091416	Prom2	prominin 2	-0.053426	0.00325956
ILMN_2687071	Rffl	ring finger and FYVE like domain containing protein	-0.0543441	0.00958207
ILMN_2731592	Strada	STE20-related kinase adaptor alpha	-0.0561305	0.00694238
ILMN_1217444	NA	NA	-0.0562258	0.0264471
ILMN_1237868	Cd24a	CD24a antigen	-0.0566905	0.00263329
ILMN_1245383	Sec23b	SEC23B (S. cerevisiae)	-0.0568346	-0.0136992
ILMN_3128616	Pik3cd	phosphatidylinositol 3-kinase catalytic delta polypeptide	-0.0579031	0.0189648
ILMN_2600747	Mpg	N-methylpurine-DNA glycosylase	-0.0600228	-0.0146029
ILMN_2683554	Slc8a3	solute carrier family 8 (sodium/calcium exchanger), member 3	-0.0600297	-0.00289426
ILMN_1242419	Exosc10	exosome component 10	-0.0603856	-0.00392588
ILMN_1236150	Ap3b1	adaptor-related protein complex 3, beta 1 subunit	-0.0607264	-0.0149863
ILMN_2609807	Sec61b	Sec61 beta subunit	-0.0609659	0.00843691
ILMN_2803399	Mcm6	minichromosome maintenance deficient 6 (MIS5 homolog, S. pombe) (S. cerevisiae)	-0.0613025	0.0042604
ILMN_2600627	Noc4l	nucleolar complex associated 4 homolog (S. cerevisiae)	-0.0617426	0.0264825
ILMN_2721337	G6pdx	glucose-6-phosphate dehydrogenase X-linked	-0.0623667	0.0185729
ILMN_1239024	Nlk	nemo like kinase	-0.0630965	0.0506691
ILMN_2793281	0610031J06Rik	RIKEN cDNA 0610031J06 gene	-0.0632946	-0.0216551
ILMN_2833163	Fam180a	family with sequence similarity 180, member A	-0.0636583	0.00493608
ILMN_2751158	Herpud2	HERPUD family member 2	-0.0638814	0.0073855
ILMN_2651706	Dtx4	deltex 4 homolog (Drosophila)	-0.06441	0.0104326
ILMN_2683620	Preb	prolactin regulatory element binding	-0.0651529	0.0604777
ILMN_2590054	Dpm1	dolichol-phosphate (beta-D) mannosyltransferase 1	-0.065326	0.0344307
ILMN_2606564	Atic	5-aminoimidazole-4-carboxamide ribonucleotide formyltransferase/IMP cyclohydrolase	-0.0655678	-0.00312738
ILMN_2874816	Cdc14b	CDC14 cell division cycle 14B	-0.0661913	0.041455
ILMN_2657728	Stxbp2	syntaxin binding protein 2	-0.0665117	0.00286461
ILMN_2756496	Ogfod1	2-oxoglutarate and iron-dependent oxygenase domain containing 1	-0.0666383	0.00518829
ILMN_1250278	Sdad1	SDA1 domain containing 1	-0.0666441	0.0345265
ILMN_2491860	Ttyh2	tweety homolog 2 (Drosophila)	-0.0666795	0.00975385
ILMN_2895908	Txlng	taxilin gamma	-0.0672935	0.0108414
ILMN_2681321	Cntnap2	contactin associated protein-like 2	-0.0673848	-0.0160214
ILMN_2766037	Dio2	deiodinase, iodothyronine, type II	-0.0676923	-0.0067146
ILMN_2625167	Eif4g2	eukaryotic translation initiation factor 4, gamma 2	-0.0677686	0.000599899
ILMN_3143304	Them6	thioesterase superfamily member 6	-0.0685489	0.0219483
ILMN_1220440	Ppil3	peptidylprolyl isomerase (cyclophilin)-like 3	-0.0693913	-0.0301576
ILMN_2763182	Bre	brain and reproductive organ-expressed protein	-0.06946	-0.0158745
ILMN_2745532	Ncaph2	non-SMC condensin II complex, subunit H2	-0.0697347	0.0201313
ILMN_2608394	Ppp2r5d	protein phosphatase 2, regulatory subunit B (B56), delta isoform	-0.0699693	0.0116924
ILMN_1247947	Sqrdl	sulfide quinone reductase-like (yeast)	-0.0708902	-0.0609055
ILMN_1224256	Erlin1	ER lipid raft associated 1	-0.0711572	0.0143381
ILMN_1214793	Commd5	COMM domain containing 5	-0.071282	0.0249641
ILMN_2699833	Kmt2b	lysine (K)-specific methyltransferase 2B	-0.0718172	-0.0113621
ILMN_2718861	1600012H06Rik	RIKEN cDNA 1600012H06 gene	-0.0728693	0.0353807
ILMN_2804330	Denr	density-regulated protein	-0.073154	-0.0148363
ILMN_2724483	Arhgap10	Rho GTPase activating protein 10	-0.073299	0.00670421
ILMN_2702464	Flot1	flotillin 1	-0.0742778	0.0135459
ILMN_2634349	Grlf1	glucocorticoid receptor DNA binding factor 1	-0.0744593	-0.0251973
ILMN_1249439	Trabd	TraB domain containing	-0.074884	-0.0178979
ILMN_2956741	Naa16	N(alpha)-acetyltransferase 16, NatA auxiliary subunit	-0.0749564	0.0304703
ILMN_2674228	0610010K14Rik	RIKEN cDNA 0610010K14 gene	-0.0751469	0.0111106
ILMN_1235047	3110009E18Rik	RIKEN cDNA 3110009E18 gene	-0.0753848	0.0496432
ILMN_1227882	40240	membrane-associated ring finger (C3HC4) 4	-0.0768808	-0.01047
ILMN_2594807	4933434E20Rik	RIKEN cDNA 4933434E20 gene	-0.0769047	-0.0250615
ILMN_2655273	Slu7	SLU7 splicing factor homolog (S. cerevisiae)	-0.0770282	0.00816523
ILMN_2732419	Mettl1	methyltransferase like 1	-0.0770688	0.0108544
ILMN_1255110	Mybbp1a	MYB binding protein (P160) 1a	-0.0775502	0.0240593
ILMN_3100322	Maf	avian musculoaponeurotic fibrosarcoma (v-maf) AS42 oncogene homolog	-0.0780892	-0.0183815
ILMN_2908780	Mzt2	mitotic spindle organizing protein 2	-0.0786937	0.0706919
ILMN_3131766	Trex1	three prime repair exonuclease 1	-0.0791962	-0.010262
ILMN_2668020	Syt9	synaptotagmin IX	-0.0793272	0.0290248
ILMN_1245757	Nans	N-acetylneuraminic acid synthase (sialic acid synthase)	-0.0793773	-0.0473923
ILMN_1227817	Ank3	ankyrin 3, epithelial	-0.0794059	0.0135283
ILMN_2747507	Pitpnm2	phosphatidylinositol transfer protein, membrane-associated 2	-0.0797809	-0.0439451
ILMN_2768209	BC029214	cDNA sequence BC029214	-0.0798113	0.0167143
ILMN_2509737	Trex1	three prime repair exonuclease 1	-0.0802851	-0.0491334
ILMN_2733933	Naa16	N(alpha)-acetyltransferase 16, NatA auxiliary subunit	-0.0803	0.0431579
ILMN_3092125	NA	NA	-0.0823222	0.00467597
ILMN_2747744	Alyref	Aly/REF export factor	-0.0825128	0.069126
ILMN_2969172	Tmem87a	transmembrane protein 87A	-0.0828406	0.00465673
ILMN_3005669	Wwp1	WW domain containing E3 ubiquitin protein ligase 1	-0.0840495	0.102389
ILMN_2974720	Igf2bp2	insulin-like growth factor 2 mRNA binding protein 2	-0.0844724	-0.0432308
ILMN_1216985	Elp2	elongator acetyltransferase complex subunit 2	-0.0851748	0.0450887
ILMN_2911788	Tmprss13	transmembrane protease, serine 13	-0.0854158	0.00519001
ILMN_2635968	Mfsd8	major facilitator superfamily domain containing 8	-0.0855371	0.0171309
ILMN_2420366	Zrsr2	zinc finger (CCCH type), RNA binding motif and serine/arginine rich 2	-0.0865481	-0.000519703
ILMN_2692421	Ciz1	CDKN1A interacting zinc finger protein 1	-0.0868491	-0.0267559
ILMN_2654495	Iqgap1	IQ motif containing GTPase activating protein 1	-0.0868635	0.0524928
ILMN_2859902	Ascc1	activating signal cointegrator 1 complex subunit 1	-0.0870212	-0.0294
ILMN_3159275	Ahnak	AHNAK nucleoprotein (desmoyokin)	-0.0875229	0.0435217
ILMN_2940394	Gtf3c6	general transcription factor IIIC, polypeptide 6, alpha	-0.0878073	-0.0258186
ILMN_3084818	Nr2c2ap	nuclear receptor 2C2-associated protein	-0.0881045	0.00103667
ILMN_1244356	Msl1	male-specific lethal 1 homolog (Drosophila)	-0.0883169	0.0361834
ILMN_3004931	2310022A10Rik	RIKEN cDNA 2310022A10 gene	-0.089096	0.0481808
ILMN_1230062	Cpeb1	cytoplasmic polyadenylation element binding protein 1	-0.0894477	0.026987
ILMN_2812900	Bmpr1b	bone morphogenetic protein receptor, type 1B	-0.0896042	-0.0147555
ILMN_2998870	Pi4ka	phosphatidylinositol 4-kinase, catalytic, alpha polypeptide	-0.0905328	0.0333858
ILMN_2801746	Chchd6	coiled-coil-helix-coiled-coil-helix domain containing 6	-0.0906086	-0.0682308
ILMN_3000456	Smek1	SMEK homolog 1, suppressor of mek1 (Dictyostelium)	-0.090827	0.008229
ILMN_1236188	Twist1	twist basic helix-loop-helix transcription factor 1	-0.0911703	0.063296
ILMN_3142248	Phc1	polyhomeotic-like 1 (Drosophila)	-0.0912651	0.00714695
ILMN_2769234	Ntsr2	neurotensin receptor 2	-0.091375	0.0337245
ILMN_2939012	1500012F01Rik	RIKEN cDNA 1500012F01 gene	-0.0915722	-0.0233041
ILMN_2809701	Emid1	EMI domain containing 1	-0.0925543	-0.0158613
ILMN_2652187	Cux1	cut-like homeobox 1	-0.0925918	-0.0362457
ILMN_2771441	Tapt1	transmembrane anterior posterior transformation 1	-0.0940216	0.0779612
ILMN_2781805	Egln2	EGL nine homolog 2 (C. elegans)	-0.0948287	0.0257377
ILMN_1219539	Zfp655	zinc finger protein 655	-0.0956559	0.0385758
ILMN_2681906	Copa	coatomer protein complex subunit alpha	-0.0958509	-0.0318784
ILMN_2732190	Pbrm1	polybromo 1	-0.0959925	0.0283061
ILMN_2777804	Arid2	AT rich interactive domain 2 (ARID, RFX-like)	-0.0970023	0.0317488
ILMN_2927924	Ufl1	UFM1 specific ligase 1	-0.09837	0.0197222
ILMN_2717621	Rps15a	ribosomal protein S15A	-0.098516	0.0175466
ILMN_2699635	NA	NA	-0.0986994	0.000616324
ILMN_2958099	Adssl1	adenylosuccinate synthetase like 1	-0.0989707	-0.03873
ILMN_2968515	Xpa	xeroderma pigmentosum, complementation group A	-0.0989836	0.0392096
ILMN_1231971	Zmym5	zinc finger, MYM-type 5	-0.0990963	0.0178286
ILMN_2956881	Ppp2r5d	protein phosphatase 2, regulatory subunit B (B56), delta isoform	-0.0995061	0.0437738
ILMN_2974460	Rhobtb2	Rho-related BTB domain containing 2	-0.100093	-0.0314056
ILMN_2677696	Abcf3	ATP-binding cassette, sub-family F (GCN20), member 3	-0.10011	0.0229997
ILMN_2691493	Sssca1	Sjogren's syndrome/scleroderma autoantigen 1 homolog (human)	-0.100293	0.084078
ILMN_2828687	Mars	methionine-tRNA synthetase	-0.100392	-0.177107
ILMN_2667805	Ak1	adenylate kinase 1	-0.101173	0.0224214
ILMN_2608804	Ckm	creatine kinase, muscle	-0.10168	0.0577449
ILMN_2683277	3830406C13Rik	RIKEN cDNA 3830406C13 gene	-0.101744	0.0146496
ILMN_2744693	Ufc1	ubiquitin-fold modifier conjugating enzyme 1	-0.101972	-0.0827932
ILMN_2822160	NA	NA	-0.102017	-0.00959213
ILMN_2851710	Clk4	CDC like kinase 4	-0.10248	0.0572334
ILMN_2890743	Nosip	nitric oxide synthase interacting protein	-0.102808	0.074186
ILMN_1252110	Foxj2	forkhead box J2	-0.102848	0.0561193
ILMN_2842930	Polr3k	polymerase (RNA) III (DNA directed) polypeptide K	-0.103018	0.0232893
ILMN_2617925	Dhx57	DEAH (Asp-Glu-Ala-Asp/His) box polypeptide 57	-0.10385	-0.0109724
ILMN_2650683	Tdrd3	tudor domain containing 3	-0.104334	-0.0349942
ILMN_2857580	Rars2	arginyl-tRNA synthetase 2, mitochondrial	-0.104396	0.0152738
ILMN_1250947	Txndc5	thioredoxin domain containing 5	-0.10536	0.0331025
ILMN_3104118	Pkdcc	protein kinase domain containing, cytoplasmic	-0.105626	0.0540439
ILMN_2759770	Nploc4	nuclear protein localization 4 homolog (S. cerevisiae)	-0.106321	0.0265317
ILMN_2722353	Pomgnt1	protein O-linked mannose beta1,2-N-acetylglucosaminyltransferase	-0.106638	0.00604093
ILMN_2615035	Mgst3	microsomal glutathione S-transferase 3	-0.107592	-0.0280991
ILMN_3160863	Dusp23	dual specificity phosphatase 23	-0.107645	0.15633
ILMN_2731197	Cc2d1b	coiled-coil and C2 domain containing 1B	-0.107703	0.0456548
ILMN_2848090	Naa15	N(alpha)-acetyltransferase 15, NatA auxiliary subunit	-0.107792	0.0172636
ILMN_1220521	S100a16	S100 calcium binding protein A16	-0.108175	0.00565263
ILMN_1230599	Adam23	a disintegrin and metallopeptidase domain 23	-0.108877	-0.0100812
ILMN_2589318	Pou6f1	POU domain, class 6, transcription factor 1	-0.108949	0.0556331
ILMN_3129011	Mylk2	myosin, light polypeptide kinase 2, skeletal muscle	-0.109072	0.0175377
ILMN_2916791	Zkscan17	zinc finger with KRAB and SCAN domains 17	-0.109356	0.0305099
ILMN_2481133	Tnni2	troponin I, skeletal, fast 2	-0.109813	0.032751
ILMN_2498478	Ttc3	tetratricopeptide repeat domain 3	-0.109864	0.00823979
ILMN_2856628	Fam50a	family with sequence similarity 50, member A	-0.111265	0.0236737
ILMN_3158265	Atf2	activating transcription factor 2	-0.111326	0.0043752
ILMN_2691298	Mrpl27	mitochondrial ribosomal protein L27	-0.112162	-0.0143981
ILMN_2980063	Flii	flightless I homolog (Drosophila)	-0.113207	-0.0485416
ILMN_2456617	Mapk8	mitogen-activated protein kinase 8	-0.113388	0.0730118
ILMN_2705067	Ddx47	DEAD (Asp-Glu-Ala-Asp) box polypeptide 47	-0.113523	0.0185875
ILMN_1230730	Ate1	arginyltransferase 1	-0.114095	0.0341492
ILMN_2695199	St3gal6	ST3 beta-galactoside alpha-2,3-sialyltransferase 6	-0.114196	0.0428341
ILMN_2964344	Dpp9	dipeptidylpeptidase 9	-0.114202	0.0321076
ILMN_1217406	Fam189b	family with sequence similarity 189, member B	-0.114664	0.0434351
ILMN_1256031	Cacng6	calcium channel, voltage-dependent, gamma subunit 6	-0.115254	0.00313896
ILMN_2735981	Emg1	EMG1 nucleolar protein homolog (S. cerevisiae)	-0.115345	-0.0474815
ILMN_2613182	Ino80c	INO80 complex subunit C	-0.116028	0.0441702
ILMN_2768073	Parp6	poly (ADP-ribose) polymerase family, member 6	-0.11636	0.0865362
ILMN_1214563	Synpo2l	synaptopodin 2-like	-0.117118	0.0247523
ILMN_2908546	Arfgap1	ADP-ribosylation factor GTPase activating protein 1	-0.117678	0.0195743
ILMN_2723095	Rapsn	receptor-associated protein of the synapse	-0.118577	0.00207726
ILMN_1219656	Tmem160	transmembrane protein 160	-0.118829	0.0145441
ILMN_2953677	Ei24	etoposide induced 2.4 mRNA	-0.1189	0.0743774
ILMN_3154111	NA	NA	-0.119888	-0.0440654
ILMN_1235701	Ythdf1	YTH domain family 1	-0.120114	0.0989001
ILMN_2963580	Lsm12	LSM12 homolog (S. cerevisiae)	-0.120625	0.132839
ILMN_1225039	NA	NA	-0.120643	-0.0347719
ILMN_2591134	Ppm1j	protein phosphatase 1J	-0.121695	0.0198259
ILMN_2648973	Ctcf	CCCTC-binding factor	-0.121939	0.0462334
ILMN_2837156	Nabp2	nucleic acid binding protein 2	-0.122478	-0.0285303
ILMN_2677408	Prmt1	protein arginine N-methyltransferase 1	-0.122547	0.101732
ILMN_2603178	Tfam	transcription factor A, mitochondrial	-0.122674	0.0415475
ILMN_2665387	Coro1c	coronin, actin binding protein 1C	-0.122865	-0.0401853
ILMN_1242500	Rhot1	ras homolog gene family, member T1	-0.122993	0.0448057
ILMN_1225133	Nosip	nitric oxide synthase interacting protein	-0.1232	0.0175351
ILMN_1254302	Nsfl1c	NSFL1 (p97) cofactor (p47)	-0.123655	0.0252978
ILMN_2639375	Map2k5	mitogen-activated protein kinase kinase 5	-0.123888	-0.0111979
ILMN_2744414	Nme3	NME/NM23 nucleoside diphosphate kinase 3	-0.124389	0.0165825
ILMN_2498479	Ttc3	tetratricopeptide repeat domain 3	-0.124947	-0.00727541
ILMN_1226468	Csde1	cold shock domain containing E1, RNA binding	-0.12522	0.0386348
ILMN_2656362	Ddx50	DEAD (Asp-Glu-Ala-Asp) box polypeptide 50	-0.125421	0.00290387
ILMN_2674122	Pkia	protein kinase inhibitor, alpha	-0.125514	0.0205772
ILMN_2624280	Rps27l	ribosomal protein S27-like	-0.12581	0.128927
ILMN_2621588	Nosip	nitric oxide synthase interacting protein	-0.125849	0.0291597
ILMN_2734142	Snta1	syntrophin, acidic 1	-0.12606	0.0962322
ILMN_2722650	Epc2	enhancer of polycomb homolog 2 (Drosophila)	-0.126738	0.0139714
ILMN_2710544	Stx8	syntaxin 8	-0.126824	0.0301304
ILMN_2754148	Dusp16	dual specificity phosphatase 16	-0.126882	0.0296277
ILMN_2422333	Trap1	TNF receptor-associated protein 1	-0.12761	0.0685469
ILMN_2839877	Hectd2	HECT domain containing 2	-0.127638	0.0241509
ILMN_2755981	Fam178a	family with sequence similarity 178, member A	-0.127971	0.0427922
ILMN_2613546	Evi5	ecotropic viral integration site 5	-0.128556	-0.0112872
ILMN_2645620	Bcap29	B cell receptor associated protein 29	-0.128943	0.0361174
ILMN_2666999	Mvb12b	multivesicular body subunit 12B	-0.129402	0.0443956
ILMN_2724415	Fam3a	family with sequence similarity 3, member A	-0.1301	0.0044316
ILMN_1234981	Aamp	angio-associated migratory protein	-0.130406	0.0267657
ILMN_2884050	Map2k2	mitogen-activated protein kinase kinase 2	-0.130948	-0.00384364
ILMN_2600309	Spg7	spastic paraplegia 7 homolog (human)	-0.131238	0.0800827
ILMN_2977390	Gm7120	predicted gene 7120	-0.131733	0.0374311
ILMN_1216426	Impad1	inositol monophosphatase domain containing 1	-0.131984	0.0557981
ILMN_2684307	Slc37a4	solute carrier family 37 (glucose-6-phosphate transporter), member 4	-0.132824	-0.0117088
ILMN_2991912	Rab3a	RAB3A, member RAS oncogene family	-0.133348	0.021667
ILMN_2895000	Slc35c2	solute carrier family 35, member C2	-0.13452	0.0217177
ILMN_2947187	Psme4	proteasome (prosome, macropain) activator subunit 4	-0.134835	0.0189638
ILMN_2845974	Rtfdc1	replication termination factor 2 domain containing 1	-0.134912	-0.0144285
ILMN_1228233	Gstm1	glutathione S-transferase, mu 1	-0.135022	0.0019727
ILMN_2908687	Rasgrp3	RAS, guanyl releasing protein 3	-0.135454	0.068236
ILMN_3138157	Atl2	atlastin GTPase 2	-0.135732	0.0510953
ILMN_1258174	Cse1l	chromosome segregation 1-like (S. cerevisiae)	-0.136165	-0.0152179
ILMN_2876554	Sra1	steroid receptor RNA activator 1	-0.136899	-0.0214402
ILMN_2676181	Sirt2	sirtuin 2	-0.137471	0.0121718
ILMN_3052726	Auts2	autism susceptibility candidate 2	-0.1377	-0.0285282
ILMN_2765196	Camk2g	calcium/calmodulin-dependent protein kinase II gamma	-0.137723	0.114239
ILMN_2676012	Mybpc2	myosin binding protein C, fast-type	-0.13793	-0.0034628
ILMN_2664858	Jsrp1	junctional sarcoplasmic reticulum protein 1	-0.138162	0.0686852
ILMN_1248079	Zmpste24	zinc metallopeptidase, STE24	-0.138278	-0.0364747
ILMN_2494244	Vdac2	voltage-dependent anion channel 2	-0.138491	-0.00732332
ILMN_3158500	Hs6st1	heparan sulfate 6-O-sulfotransferase 1	-0.138515	0.0528173
ILMN_3007728	Heatr3	HEAT repeat containing 3	-0.138576	0.0250206
ILMN_2986315	Gde1	glycerophosphodiester phosphodiesterase 1	-0.139663	0.0917771
ILMN_2701207	Tma16	translation machinery associated 16 homolog (S. cerevisiae)	-0.139796	0.0289714
ILMN_2944226	Ccdc124	coiled-coil domain containing 124	-0.141047	0.067104
ILMN_1231146	Agfg1	ArfGAP with FG repeats 1	-0.141492	0.0669661
ILMN_3006930	Mospd1	motile sperm domain containing 1	-0.14203	0.0130622
ILMN_1228937	Cyhr1	cysteine and histidine rich 1	-0.142035	-0.0226644
ILMN_1228762	Dvl1	dishevelled, dsh homolog 1 (Drosophila)	-0.142579	0.0702635
ILMN_1256488	Ergic2	ERGIC and golgi 2	-0.142811	-0.0210264
ILMN_2611352	0610037L13Rik	RIKEN cDNA 0610037L13 gene	-0.142836	-0.0111728
ILMN_2611155	Kcmf1	potassium channel modulatory factor 1	-0.143335	0.082132
ILMN_3151345	NA	NA	-0.143938	0.0354486
ILMN_2824683	Usp4	ubiquitin specific peptidase 4 (proto-oncogene)	-0.144505	0.0368934
ILMN_2624782	Eif2a	eukaryotic translation initiation factor 2A	-0.14518	-0.0593033
ILMN_1247682	Atp6v0a1	ATPase, H+ transporting, lysosomal V0 subunit A1	-0.145314	0.0479208
ILMN_2604467	Tmem42	transmembrane protein 42	-0.145496	0.0747558
ILMN_2767674	Ccz1	CCZ1 vacuolar protein trafficking and biogenesis associated	-0.145572	0.0448448
ILMN_2830771	Spag7	sperm associated antigen 7	-0.146573	-0.0160832
ILMN_2653936	Ralgapb	Ral GTPase activating protein, beta subunit (non-catalytic)	-0.147538	-0.0435234
ILMN_2944646	Cope	coatomer protein complex, subunit epsilon	-0.147653	0.0290564
ILMN_1236904	Mrpl23	mitochondrial ribosomal protein L23	-0.14775	0.0849336
ILMN_2619836	2310039H08Rik	RIKEN cDNA 2310039H08 gene	-0.148226	0.0791598
ILMN_1236869	Ank1	ankyrin 1, erythroid	-0.149202	0.0488627
ILMN_3135037	Pknox2	Pbx/knotted 1 homeobox 2	-0.14977	0.0402514
ILMN_3134078	Mark3	MAP/microtubule affinity-regulating kinase 3	-0.150177	0.00213955
ILMN_3116330	Cuta	cutA divalent cation tolerance homolog (E. coli)	-0.150627	-0.0237096
ILMN_2682865	Aspscr1	alveolar soft part sarcoma chromosome region, candidate 1 (human)	-0.150701	0.0111317
ILMN_2634264	Gde1	glycerophosphodiester phosphodiesterase 1	-0.151368	0.00388976
ILMN_2988384	Fbxl4	F-box and leucine-rich repeat protein 4	-0.151552	0.129173
ILMN_2733073	Ryr1	ryanodine receptor 1, skeletal muscle	-0.151626	0.0342423
ILMN_2833388	Eri3	exoribonuclease 3	-0.151994	-0.00159703
ILMN_2760116	Arl6ip4	ADP-ribosylation factor-like 6 interacting protein 4	-0.152139	0.0469233
ILMN_2910995	Gphn	gephyrin	-0.153281	0.0647466
ILMN_2752224	Mrps28	mitochondrial ribosomal protein S28	-0.153307	0.107978
ILMN_1212902	Rab4a	RAB4A, member RAS oncogene family	-0.15336	-0.0199645
ILMN_2660028	Ccdc101	coiled-coil domain containing 101	-0.153364	0.0828964
ILMN_1226323	Cul1	cullin 1	-0.153848	0.00996809
ILMN_2733120	Lbr	lamin B receptor	-0.153865	0.0583827
ILMN_2761594	Cirbp	cold inducible RNA binding protein	-0.153879	-0.0177399
ILMN_2697390	Oxr1	oxidation resistance 1	-0.154116	0.0931704
ILMN_1223667	Snrpb	small nuclear ribonucleoprotein B	-0.154415	0.000311575
ILMN_3154810	Smarca2	SWI/SNF related, matrix associated, actin dependent regulator of chromatin, subfamily a, member 2	-0.154956	-0.0599934
ILMN_2991970	Catsper4	cation channel, sperm associated 4	-0.155861	0.00370131
ILMN_2438793	Tmod4	tropomodulin 4	-0.156009	-0.0153241
ILMN_2619107	Lgals1	lectin, galactose binding, soluble 1	-0.156197	-0.080819
ILMN_1235281	Coa6	cytochrome c oxidase assembly factor 6	-0.156726	0.0152425
ILMN_2895364	Ext2	exostoses (multiple) 2	-0.157339	0.040449
ILMN_2933394	Ppp1r10	protein phosphatase 1, regulatory subunit 10	-0.157408	0.0242493
ILMN_2505841	Cadm1	cell adhesion molecule 1	-0.158015	0.0426853
ILMN_2451470	Vps54	vacuolar protein sorting 54 (yeast)	-0.15813	0.0641049
ILMN_2737158	Ankle2	ankyrin repeat and LEM domain containing 2	-0.158522	0.0104394
ILMN_2743837	Eri3	exoribonuclease 3	-0.158528	-0.0434447
ILMN_2668536	Efcab14	EF-hand calcium binding domain 14	-0.158901	-0.0348277
ILMN_2601865	Mrpl52	mitochondrial ribosomal protein L52	-0.159442	0.0188287
ILMN_2899591	Lars	leucyl-tRNA synthetase	-0.161416	-0.271374
ILMN_1220726	Satb1	special AT-rich sequence binding protein 1	-0.161828	0.13964
ILMN_2946873	Ino80c	INO80 complex subunit C	-0.162108	0.0261351
ILMN_2591127	Gm5069	glyceraldehyde-3-phosphate dehydrogenase pseudogene	-0.163657	-0.0549494
ILMN_1252619	Exoc7	exocyst complex component 7	-0.163738	-0.0357896
ILMN_2658153	NA	NA	-0.164114	-0.0114687
ILMN_2659229	Rpl22	ribosomal protein L22	-0.164579	-0.0243055
ILMN_2876712	Krba1	KRAB-A domain containing 1	-0.166221	0.0437541
ILMN_2897617	Rps10	ribosomal protein S10	-0.167386	0.0579979
ILMN_2765989	Otub2	OTU domain, ubiquitin aldehyde binding 2	-0.169009	0.0336804
ILMN_2747229	Raf1	v-raf-leukemia viral oncogene 1	-0.169789	0.064722
ILMN_1231996	Pip4k2b	phosphatidylinositol-5-phosphate 4-kinase, type II, beta	-0.169841	0.055873
ILMN_1251465	Kctd9	potassium channel tetramerisation domain containing 9	-0.170539	0.0732752
ILMN_2756030	Slc8a1	solute carrier family 8 (sodium/calcium exchanger), member 1	-0.172405	0.0247707
ILMN_2933431	Inpp5k	inositol polyphosphate 5-phosphatase K	-0.172707	0.0246553
ILMN_2847869	B230219D22Rik	RIKEN cDNA B230219D22 gene	-0.173732	-0.0382933
ILMN_2674213	Cacnb1	calcium channel, voltage-dependent, beta 1 subunit	-0.174546	0.0611824
ILMN_2623793	Zfhx3	zinc finger homeobox 3	-0.176421	0.0532174
ILMN_1260175	Golga3	golgi autoantigen, golgin subfamily a, 3	-0.177154	0.0274102
ILMN_2935386	Snrnp35	small nuclear ribonucleoprotein 35 (U11/U12)	-0.178722	-0.00943466
ILMN_2636490	Htatsf1	HIV TAT specific factor 1	-0.178954	0.0671233
ILMN_3154095	Mlf2	myeloid leukemia factor 2	-0.17921	-0.0525377
ILMN_3158200	Anapc5	anaphase-promoting complex subunit 5	-0.179246	0.048968
ILMN_3006931	Mospd1	motile sperm domain containing 1	-0.179671	0.0486367
ILMN_2759235	NA	NA	-0.180078	-0.0249976
ILMN_2752234	Krba1	KRAB-A domain containing 1	-0.181752	0.0561707
ILMN_3149256	Slc16a3	solute carrier family 16 (monocarboxylic acid transporters), member 3	-0.184729	0.0293166
ILMN_3153940	Unc45b	unc-45 homolog B (C. elegans)	-0.185934	0.0680614
ILMN_2885990	Pdlim3	PDZ and LIM domain 3	-0.186114	0.0451916
ILMN_1227131	Ehbp1l1	EH domain binding protein 1-like 1	-0.187434	0.0132418
ILMN_2724570	Mapk12	mitogen-activated protein kinase 12	-0.187545	0.112246
ILMN_2603299	Cav3	caveolin 3	-0.188698	-0.00628259
ILMN_2496817	Ulk2	unc-51 like kinase 2	-0.188965	0.0309883
ILMN_1236906	Cdkn2aipnl	CDKN2A interacting protein N-terminal like	-0.189277	0.0666993
ILMN_2749143	2810428I15Rik	RIKEN cDNA 2810428I15 gene	-0.189917	0.0164641
ILMN_2786860	Arl3	ADP-ribosylation factor-like 3	-0.191144	0.0829252
ILMN_1232561	Rxrg	retinoid X receptor gamma	-0.191794	0.0404991
ILMN_2866752	Bcap29	B cell receptor associated protein 29	-0.193531	0.0586143
ILMN_2466164	Wfdc1	WAP four-disulfide core domain 1	-0.194032	0.0624938
ILMN_1217225	Ccdc91	coiled-coil domain containing 91	-0.196378	0.0850752
ILMN_2603647	Clec2d	C-type lectin domain family 2, member d	-0.196558	0.260932
ILMN_2753196	Copb2	coatomer protein complex, subunit beta 2 (beta prime)	-0.196972	0.0218423
ILMN_2779746	Srp9	signal recognition particle 9	-0.197207	-0.00668773
ILMN_2899599	Ddx3y	DEAD (Asp-Glu-Ala-Asp) box polypeptide 3, Y-linked	-0.197425	0.0581082
ILMN_1232272	Gmppa	GDP-mannose pyrophosphorylase A	-0.200269	0.010222
ILMN_1377918	Ubc	ubiquitin C	-0.200779	-0.0493926
ILMN_1227163	Nars	asparaginyl-tRNA synthetase	-0.201748	-0.399728
ILMN_2745251	Clk4	CDC like kinase 4	-0.205128	0.0734968
ILMN_2793844	Stk40	serine/threonine kinase 40	-0.205652	0.0194371
ILMN_1225124	Ubr1	ubiquitin protein ligase E3 component n-recognin 1	-0.207263	-0.00098793
ILMN_2591066	Mapk9	mitogen-activated protein kinase 9	-0.207633	0.102985
ILMN_2747480	Srpr	signal recognition particle receptor ('docking protein')	-0.209225	0.0889694
ILMN_1238479	Mgst3	microsomal glutathione S-transferase 3	-0.210124	-0.0202181
ILMN_2960114	Cyp27a1	cytochrome P450, family 27, subfamily a, polypeptide 1	-0.210701	0.0136901
ILMN_2674407	Arpp19	cAMP-regulated phosphoprotein 19	-0.211528	-0.0108673
ILMN_2874228	NA	NA	-0.213155	-0.0107036
ILMN_2969845	NA	NA	-0.213453	-0.11493
ILMN_1246611	Cd164	CD164 antigen	-0.214365	0.0451099
ILMN_2965123	Asb12	ankyrin repeat and SOCS box-containing 12	-0.214638	0.0448241
ILMN_2678019	Psmd8	proteasome (prosome, macropain) 26S subunit, non-ATPase, 8	-0.216835	-0.074083
ILMN_2470211	Upf2	UPF2 regulator of nonsense transcripts homolog (yeast)	-0.219838	0.0570228
ILMN_3130055	Ctdsp1	CTD (carboxy-terminal domain, RNA polymerase II, polypeptide A) small phosphatase 1	-0.221151	-0.00537649
ILMN_2596917	Nck2	non-catalytic region of tyrosine kinase adaptor protein 2	-0.221531	-0.0372
ILMN_1256795	Eif2s2	eukaryotic translation initiation factor 2, subunit 2 (beta)	-0.226106	-0.369816
ILMN_1249467	Rap2c	RAP2C, member of RAS oncogene family	-0.226689	0.012622
ILMN_1214239	Zfp943	zinc finger prtoein 943	-0.226849	0.0690466
ILMN_2698449	Hbegf	heparin-binding EGF-like growth factor	-0.227572	0.0712134
ILMN_1248215	Sgca	sarcoglycan, alpha (dystrophin-associated glycoprotein)	-0.227648	0.0269242
ILMN_2792267	Tirap	toll-interleukin 1 receptor (TIR) domain-containing adaptor protein	-0.22923	0.028236
ILMN_2616565	Slc2a3	solute carrier family 2 (facilitated glucose transporter), member 3	-0.229277	-0.0332865
ILMN_3156236	Dusp13	dual specificity phosphatase 13	-0.232349	0.116068
ILMN_2955671	Slc38a2	solute carrier family 38, member 2	-0.232355	-0.262518
ILMN_1236700	Pde4d	phosphodiesterase 4D, cAMP specific	-0.23277	0.0526253
ILMN_2898917	Otub2	OTU domain, ubiquitin aldehyde binding 2	-0.233567	-0.0053272
ILMN_2838645	Ssr3	signal sequence receptor, gamma	-0.23573	0.048729
ILMN_1250704	Rcsd1	RCSD domain containing 1	-0.236554	0.100288
ILMN_2654896	Rpl37a	ribosomal protein L37a	-0.237183	0.0667315
ILMN_1252730	Nudt4	nudix (nucleoside diphosphate linked moiety X)-type motif 4	-0.238763	0.244003
ILMN_2693922	Egfr	epidermal growth factor receptor	-0.241087	-0.0200009
ILMN_2756950	Trim54	tripartite motif-containing 54	-0.241253	-0.00920626
ILMN_1225658	Ubl3	ubiquitin-like 3	-0.2417	0.081847
ILMN_1253504	Ghr	growth hormone receptor	-0.24279	0.0988511
ILMN_2686270	Slain2	SLAIN motif family, member 2	-0.245607	0.100789
ILMN_2959729	Arhgap20	Rho GTPase activating protein 20	-0.249278	0.0566
ILMN_2661635	Gyg	glycogenin	-0.250404	0.060198
ILMN_1252584	C1qtnf4	C1q and tumor necrosis factor related protein 4	-0.258658	0.110708
ILMN_2658425	Mlf1	myeloid leukemia factor 1	-0.259754	0.190596
ILMN_2495289	Slc35b1	solute carrier family 35, member B1	-0.260722	0.0932653
ILMN_2710784	Tecr	trans-2,3-enoyl-CoA reductase	-0.261084	-0.0099312
ILMN_1241214	Myh4	myosin, heavy polypeptide 4, skeletal muscle	-0.263969	-0.00639673
ILMN_1216623	Tsr3	TSR3 20S rRNA accumulation	-0.266109	0.0828344
ILMN_2609549	Cacng1	calcium channel, voltage-dependent, gamma subunit 1	-0.266346	-0.0236609
ILMN_2682623	Aup1	ancient ubiquitous protein 1	-0.266538	0.102097
ILMN_2657628	NA	NA	-0.2669	-0.0142282
ILMN_1230357	Itpr1	inositol 1,4,5-trisphosphate receptor 1	-0.269838	0.0489501
ILMN_2605201	Klhl30	kelch-like 30	-0.272523	-0.000516902
ILMN_2932359	Tpi1	triosephosphate isomerase 1	-0.27864	-0.00587277
ILMN_1258601	Ywhag	tyrosine 3-monooxygenase/tryptophan 5-monooxygenase activation protein, gamma polypeptide	-0.288058	-0.00269482
ILMN_2648967	Arrdc4	arrestin domain containing 4	-0.289497	0.0332577
ILMN_2707207	Hhatl	hedgehog acyltransferase-like	-0.289747	0.0314094
ILMN_3147944	Ap2b1	adaptor-related protein complex 2, beta 1 subunit	-0.29159	0.0679229
ILMN_1239211	Rpl5	ribosomal protein L5	-0.291974	0.054269
ILMN_2808811	Gpd1	glycerol-3-phosphate dehydrogenase 1 (soluble)	-0.29504	0.108604
ILMN_2873822	Aebp1	AE binding protein 1	-0.311699	0.298573
ILMN_3108783	Fxyd1	FXYD domain-containing ion transport regulator 1	-0.314097	-0.0134354
ILMN_3140071	Rtn4	reticulon 4	-0.314513	-0.0253843
ILMN_2667091	Ppp1r3c	protein phosphatase 1, regulatory (inhibitor) subunit 3C	-0.324021	0.0263475
ILMN_2760977	Impact	imprinted and ancient	-0.330566	0.236598
ILMN_1216469	Kcnab1	potassium voltage-gated channel, shaker-related subfamily, beta member 1	-0.331023	0.00827777
ILMN_2657421	Phkb	phosphorylase kinase beta	-0.333375	0.081264
ILMN_2747677	Ndufaf5	NADH dehydrogenase (ubiquinone) complex I, assembly factor 5	-0.335354	0.264563
ILMN_2740268	Otub2	OTU domain, ubiquitin aldehyde binding 2	-0.345743	0.0183139
ILMN_1260064	Pfn2	profilin 2	-0.347679	0.059447
ILMN_2663281	Sel1l3	sel-1 suppressor of lin-12-like 3 (C. elegans)	-0.352045	0.110621
ILMN_2859613	Ogn	osteoglycin	-0.363432	-0.128859
ILMN_2737710	Tiam1	T cell lymphoma invasion and metastasis 1	-0.366719	0.284798
ILMN_2709179	Eepd1	endonuclease/exonuclease/phosphatase family domain containing 1	-0.375407	0.108783
ILMN_2915671	Kcnab1	potassium voltage-gated channel, shaker-related subfamily, beta member 1	-0.382924	-0.00134232
ILMN_1220261	Tspan8	tetraspanin 8	-0.389924	0.0849579
ILMN_2670398	Eif4ebp1	eukaryotic translation initiation factor 4E binding protein 1	-0.438488	-0.250101
ILMN_2634905	Fbp2	fructose bisphosphatase 2	-0.582528	0.0408443

## Sheet: Table S7
Supplemental Table 7
Effect of ATF4 mKO on the 1031 mRNA probes whose signals were significantly altered by tomatidine in quadriceps
of old mice (using a cutoff of P ≤ 0.025 by two-tailed unpaired t-test). Data are from Mouse Ref-8 version 2.0 BeadChip arrays.
			Log2 Change	Log2 Change
			(Tomatidine Diet -	(ATF4 mKO -
Probe ID	mRNA	Protein	Control Diet)	Wild-type)
ILMN_2687014	Cyp2e1	cytochrome P450, family 2, subfamily e, polypeptide 1	1.307	0.188847
ILMN_2906728	H19	H19 fetal liver mRNA	0.873963	-0.135633
ILMN_2762944	Ifi27l2a	interferon, alpha-inducible protein 27 like 2A	0.783605	0.0618831
ILMN_2949021	Nceh1	neutral cholesterol ester hydrolase 1	0.503568	-0.0508919
ILMN_2975345	Cdo1	cysteine dioxygenase 1, cytosolic	0.494336	0.13433
ILMN_1222679	Cidec	cell death-inducing DFFA-like effector c	0.494289	0.0259987
ILMN_2597769	Igf2	insulin-like growth factor 2	0.476744	-0.00407479
ILMN_2964042	Bgn	biglycan	0.455546	-0.152525
ILMN_2940195	Mgst1	microsomal glutathione S-transferase 1	0.454261	-0.288832
ILMN_2692644	Adig	adipogenin	0.453979	-0.0459369
ILMN_3033753	Fndc5	fibronectin type III domain containing 5	0.432493	-0.0900325
ILMN_1240770	Acly	ATP citrate lyase	0.419071	0.171517
ILMN_2860804	Tfrc	transferrin receptor	0.417072	-0.190807
ILMN_3134598	Pdp2	pyruvate dehyrogenase phosphatase catalytic subunit 2	0.411315	-0.137611
ILMN_3112873	Txnip	thioredoxin interacting protein	0.396607	-0.0817627
ILMN_2619848	Tfrc	transferrin receptor	0.390631	-0.170235
ILMN_1245221	Chrna1	cholinergic receptor, nicotinic, alpha polypeptide 1 (muscle)	0.375359	-0.0188711
ILMN_1258600	Acaca	acetyl-Coenzyme A carboxylase alpha	0.367096	0.145524
ILMN_2599794	Apoc1	apolipoprotein C-I	0.366895	-0.0343037
ILMN_1226935	Orm1	orosomucoid 1	0.365632	0.036023
ILMN_2712066	Pgd	phosphogluconate dehydrogenase	0.354134	-0.0234635
ILMN_2868013	Pank1	pantothenate kinase 1	0.347551	-0.173058
ILMN_2610234	Il15	interleukin 15	0.330212	-0.118822
ILMN_1256775	Thrsp	thyroid hormone responsive	0.327862	0.0563037
ILMN_1229161	Eng	endoglin	0.30856	-0.0587252
ILMN_2927025	Sdcbp	syndecan binding protein	0.297712	-0.0530208
ILMN_2857957	Mgll	monoglyceride lipase	0.295282	-0.0823878
ILMN_2669416	Mgst1	microsomal glutathione S-transferase 1	0.28481	-0.221732
ILMN_1245307	Fbln2	fibulin 2	0.279807	0.0086728
ILMN_2817864	Ckmt2	creatine kinase, mitochondrial 2	0.276678	-0.0219005
ILMN_3133352	Ung	uracil DNA glycosylase	0.27277	-0.0317766
ILMN_2717667	Pim3	proviral integration site 3	0.265984	-0.0275138
ILMN_2840091	Ugcg	UDP-glucose ceramide glucosyltransferase	0.261926	-0.0369045
ILMN_1241866	Arpp21	cyclic AMP-regulated phosphoprotein, 21	0.260657	-0.0167948
ILMN_1235374	Decr1	2,4-dienoyl CoA reductase 1, mitochondrial	0.256699	-0.075652
ILMN_2716085	Pex6	peroxisomal biogenesis factor 6	0.25327	0.0123624
ILMN_2598201	Cox8a	cytochrome c oxidase subunit VIIIa	0.252787	-0.147088
ILMN_2645208	Arhgef3	Rho guanine nucleotide exchange factor (GEF) 3	0.25065	-0.0933665
ILMN_2858399	NA	NA	0.239295	-0.064884
ILMN_2514292	Zyx	zyxin	0.23917	0.0256293
ILMN_2638875	Cox6a1	cytochrome c oxidase subunit VIa polypeptide 1	0.238372	-0.0423044
ILMN_2760430	Lrp10	low-density lipoprotein receptor-related protein 10	0.236502	0.00619328
ILMN_2597532	App	amyloid beta (A4) precursor protein	0.236362	-0.0845794
ILMN_1215446	Cidea	cell death-inducing DNA fragmentation factor, alpha subunit-like effector A	0.231676	-0.0183321
ILMN_2700265	Pex11a	peroxisomal biogenesis factor 11 alpha	0.226609	0.0396777
ILMN_2706857	Brk1	BRICK1, SCAR/WAVE actin-nucleating complex subunit	0.22329	-0.0597642
ILMN_2666272	Hemk1	HemK methyltransferase family member 1	0.223027	-0.0248761
ILMN_2462448	Tufm	Tu translation elongation factor, mitochondrial	0.22107	-0.000269658
ILMN_2607880	Tkt	transketolase	0.220391	0.118768
ILMN_2850077	Adh1	alcohol dehydrogenase 1 (class I)	0.218596	-0.0436958
ILMN_1237197	Nrp1	neuropilin 1	0.217858	-0.0670858
ILMN_2955535	Rmnd1	required for meiotic nuclear division 1 homolog (S. cerevisiae)	0.216281	-0.0834423
ILMN_2733179	Aldh2	aldehyde dehydrogenase 2, mitochondrial	0.215843	-0.0522734
ILMN_2872698	Trak2	trafficking protein, kinesin binding 2	0.214749	-0.0601921
ILMN_1228469	Apoc1	apolipoprotein C-I	0.213117	-0.000719467
ILMN_2605400	Cox6a1	cytochrome c oxidase subunit VIa polypeptide 1	0.210478	-0.06509
ILMN_2919263	Slc25a1	solute carrier family 25 (mitochondrial carrier, citrate transporter), member 1	0.208092	0.0821308
ILMN_3135781	Anxa3	annexin A3	0.202509	-0.0177688
ILMN_1213070	1700037H04Rik	RIKEN cDNA 1700037H04 gene	0.20177	0.026824
ILMN_2757489	Ppp1r11	protein phosphatase 1, regulatory (inhibitor) subunit 11	0.200608	-0.0299526
ILMN_2825080	Ldhd	lactate dehydrogenase D	0.200428	0.00639566
ILMN_2729458	Idh1	isocitrate dehydrogenase 1 (NADP+), soluble	0.200039	0.00860576
ILMN_2780205	Ctnna1	catenin (cadherin associated protein), alpha 1	0.199781	-0.0606542
ILMN_2663374	Nr1h3	nuclear receptor subfamily 1, group H, member 3	0.198034	0.112005
ILMN_2609182	Arxes2	adipocyte-related X-chromosome expressed sequence 2	0.197963	0.0814053
ILMN_2664548	Pgls	6-phosphogluconolactonase	0.197609	-0.0599934
ILMN_2859847	Pygl	liver glycogen phosphorylase	0.193891	0.039006
ILMN_2727992	Mrpl42	mitochondrial ribosomal protein L42	0.193066	0.00965961
ILMN_1221067	Nme1	NME/NM23 nucleoside diphosphate kinase 1	0.189695	-0.0469755
ILMN_2725428	Dnajb2	DnaJ (Hsp40) homolog, subfamily B, member 2	0.187931	-0.0298611
ILMN_2853957	Dag1	dystroglycan 1	0.185135	0.119836
ILMN_2844996	Actn1	actinin, alpha 1	0.183381	-0.0583936
ILMN_1235499	Pros1	protein S (alpha)	0.182982	-0.0249839
ILMN_2749686	Cdc37l1	cell division cycle 37-like 1	0.182897	0.0503481
ILMN_2693258	Cox20	COX20 Cox2 chaperone	0.182394	-0.0344528
ILMN_1228359	Rit1	Ras-like without CAAX 1	0.178997	-0.022619
ILMN_2689274	Dync1h1	dynein cytoplasmic 1 heavy chain 1	0.178739	0.068851
ILMN_2610531	Spr	sepiapterin reductase	0.177993	-0.00895009
ILMN_1241151	Lrtm1	leucine-rich repeats and transmembrane domains 1	0.176734	0.249941
ILMN_1238509	Hmgxb4	HMG box domain containing 4	0.172675	-0.037263
ILMN_2639662	Ldhd	lactate dehydrogenase D	0.171048	-0.0617797
ILMN_2791121	Ak3	adenylate kinase 3	0.169973	0.0868022
ILMN_2643264	Mrpl3	mitochondrial ribosomal protein L3	0.169677	-0.0897085
ILMN_2886981	Tm6sf1	transmembrane 6 superfamily member 1	0.166712	0.0151176
ILMN_2758198	Sord	sorbitol dehydrogenase	0.166273	0.0327664
ILMN_2975718	Rps6ka1	ribosomal protein S6 kinase polypeptide 1	0.162001	-0.0897936
ILMN_1225191	Naprt1	nicotinate phosphoribosyltransferase domain containing 1	0.160982	-0.00335658
ILMN_2620959	Cxxc1	CXXC finger 1 (PHD domain)	0.159805	-0.0112331
ILMN_2898406	Ndufa6	NADH dehydrogenase (ubiquinone) 1 alpha subcomplex, 6 (B14)	0.158726	0.0694487
ILMN_1237265	Mrpl28	mitochondrial ribosomal protein L28	0.157971	-0.0814682
ILMN_2732877	Timm21	tranlocase of inner mitochondrial membrane 21	0.15698	0.00630601
ILMN_1230991	Atp5g1	ATP synthase, H+ transporting, mitochondrial F0 complex, subunit c1 (subunit 9)	0.15611	-0.108406
ILMN_3007956	Gzf1	GDNF-inducible zinc finger protein 1	0.155988	-0.0914145
ILMN_2893321	Fam185a	family with sequence similarity 185, member A	0.155585	0.00546233
ILMN_2643723	Pef1	penta-EF hand domain containing 1	0.155574	-0.0265494
ILMN_1239041	Mtch1	mitochondrial carrier homolog 1 (C. elegans)	0.155544	-0.0789029
ILMN_2744204	Mrpl34	mitochondrial ribosomal protein L34	0.154819	0.0257241
ILMN_3153614	Tmem70	transmembrane protein 70	0.154024	-0.000585965
ILMN_2938704	Il15	interleukin 15	0.15138	-0.0334583
ILMN_1236574	Cenpa	centromere protein A	0.150763	0.0341135
ILMN_2664049	Mrpl38	mitochondrial ribosomal protein L38	0.150182	0.104015
ILMN_2789294	Tmem25	transmembrane protein 25	0.150168	-0.0508725
ILMN_2706205	Cisd1	CDGSH iron sulfur domain 1	0.149253	-0.0908943
ILMN_2747103	Tbca	tubulin cofactor A	0.148557	-0.0674568
ILMN_3131063	Ccnd3	cyclin D3	0.147823	-0.0226744
ILMN_2744193	Phyhd1	phytanoyl-CoA dioxygenase domain containing 1	0.144939	-0.165588
ILMN_2627093	Cdk2ap2	CDK2-associated protein 2	0.144708	0.00154996
ILMN_1220769	Lman2l	lectin, mannose-binding 2-like	0.144499	-0.0147699
ILMN_2650392	Rbm28	RNA binding motif protein 28	0.143268	0.080095
ILMN_2960982	Pex11a	peroxisomal biogenesis factor 11 alpha	0.14313	0.0218262
ILMN_2633212	Cox10	cytochrome c oxidase assembly protein 10	0.139806	-0.057334
ILMN_2726717	Dpp3	dipeptidylpeptidase 3	0.138475	-0.0885531
ILMN_2849680	Tmem14c	transmembrane protein 14C	0.135652	-0.0279083
ILMN_2879848	St3gal3	ST3 beta-galactoside alpha-2,3-sialyltransferase 3	0.135507	-0.044847
ILMN_2857086	Tra2a	transformer 2 alpha homolog (Drosophila)	0.13526	0.0397733
ILMN_2829295	Mrps31	mitochondrial ribosomal protein S31	0.134923	0.0367848
ILMN_1222637	Anp32a	acidic (leucine-rich) nuclear phosphoprotein 32 family, member A	0.134385	-0.0314295
ILMN_1255385	Chst1	carbohydrate (keratan sulfate Gal-6) sulfotransferase 1	0.133491	0.102741
ILMN_2990229	Snrnp25	small nuclear ribonucleoprotein 25 (U11/U12)	0.130611	-0.0609205
ILMN_1237696	Ppp4c	protein phosphatase 4, catalytic subunit	0.128232	-0.02522
ILMN_1245528	Plin3	perilipin 3	0.124245	-0.133355
ILMN_2647156	Pet112	PET112 homolog (S. cerevisiae)	0.122801	-0.0151155
ILMN_1258148	Inppl1	inositol polyphosphate phosphatase-like 1	0.122717	-0.0063573
ILMN_2763679	Sipa1l1	signal-induced proliferation-associated 1 like 1	0.121724	0.0142207
ILMN_2938179	Tefm	transcription elongation factor, mitochondrial	0.119683	-0.0172595
ILMN_2589819	Rabggtb	RAB geranylgeranyl transferase, b subunit	0.118942	-0.0468619
ILMN_1241535	Tbk1	TANK-binding kinase 1	0.11878	0.0567669
ILMN_1224142	Tmem177	transmembrane protein 177	0.118424	0.000459265
ILMN_2658804	Rras	Harvey rat sarcoma oncogene, subgroup R	0.117876	-0.112387
ILMN_2827217	Clstn3	calsyntenin 3	0.117222	0.00108527
ILMN_2627296	Pvr	poliovirus receptor	0.116708	0.000145668
ILMN_1238838	Dtx3	deltex 3 homolog (Drosophila)	0.116172	-0.0815539
ILMN_3139103	Adam15	a disintegrin and metallopeptidase domain 15 (metargidin)	0.115454	-0.0248302
ILMN_1237089	Ganab	alpha glucosidase 2 alpha neutral subunit	0.115365	0.0123477
ILMN_1233040	Lemd2	LEM domain containing 2	0.114431	0.0372221
ILMN_1214375	Gpn2	GPN-loop GTPase 2	0.114009	-0.0277615
ILMN_2814333	Eif2d	eukaryotic translation initiation factor 2D	0.113627	0.0583101
ILMN_2435206	Tmem14c	transmembrane protein 14C	0.113046	-0.0112666
ILMN_1250816	Apeh	acylpeptide hydrolase	0.110846	-0.040656
ILMN_2822131	Hmgcl	3-hydroxy-3-methylglutaryl-Coenzyme A lyase	0.110815	-0.0208592
ILMN_2630605	Fscn1	fascin homolog 1, actin bundling protein (Strongylocentrotus purpuratus)	0.110332	0.00255278
ILMN_2721439	Csrp2	cysteine and glycine-rich protein 2	0.109933	-0.0188425
ILMN_2611450	Ift172	intraflagellar transport 172	0.108948	0.0806451
ILMN_1250882	Lias	lipoic acid synthetase	0.107694	0.129741
ILMN_1245831	Abcd2	ATP-binding cassette, sub-family D (ALD), member 2	0.107459	0.0654118
ILMN_1240544	Lzic	leucine zipper and CTNNBIP1 domain containing	0.107391	0.0173557
ILMN_2931096	Igf2r	insulin-like growth factor 2 receptor	0.106271	-0.0880515
ILMN_1214937	Mrps33	mitochondrial ribosomal protein S33	0.105799	-0.0449474
ILMN_2667369	B4galt1	UDP-Gal:betaGlcNAc beta 1,4- galactosyltransferase, polypeptide 1	0.104601	-0.0253466
ILMN_2962632	Atp5j	ATP synthase, H+ transporting, mitochondrial F0 complex, subunit F	0.104413	0.0119732
ILMN_1223015	Dedd2	death effector domain-containing DNA binding protein 2	0.103726	0.0470125
ILMN_2780316	Rnpep	arginyl aminopeptidase (aminopeptidase B)	0.103198	0.00771941
ILMN_2621847	Cib1	calcium and integrin binding 1 (calmyrin)	0.102683	-0.0071665
ILMN_2651643	Naca	nascent polypeptide-associated complex alpha polypeptide	0.102548	-0.0545661
ILMN_2698361	Srrt	serrate RNA effector molecule homolog (Arabidopsis)	0.101737	0.00913003
ILMN_1220452	Arpc1a	actin related protein 2/3 complex, subunit 1A	0.100564	-0.0128391
ILMN_1242239	Srrt	serrate RNA effector molecule homolog (Arabidopsis)	0.100409	-0.00547934
ILMN_2616215	Letmd1	LETM1 domain containing 1	0.100237	0.0183938
ILMN_2620078	Dap3	death associated protein 3	0.0995781	0.0433401
ILMN_2673024	Mrps24	mitochondrial ribosomal protein S24	0.0970792	-0.0144998
ILMN_2699134	Gpr81	G protein-coupled receptor 81	0.0967053	0.0151257
ILMN_2643377	Slc8b1	solute carrier family 8 (sodium/lithium/calcium exchanger), member B1	0.0965789	-0.0273144
ILMN_2653081	Prkab1	protein kinase, AMP-activated, beta 1 non-catalytic subunit	0.0963368	0.000334303
ILMN_2837189	Fam92a	family with sequence similarity 92, member A	0.0956087	0.0180292
ILMN_2864798	Zc3hc1	zinc finger, C3HC type 1	0.0932858	0.0165188
ILMN_2976191	Stat5a	signal transducer and activator of transcription 5A	0.0922459	-0.0288462
ILMN_2982781	Kcnk5	potassium channel, subfamily K, member 5	0.0918125	0.0557858
ILMN_2784230	St8sia4	ST8 alpha-N-acetyl-neuraminide alpha-2,8-sialyltransferase 4	0.0908026	-0.00896236
ILMN_1235909	Ak2	adenylate kinase 2	0.0901802	0.00937436
ILMN_2967362	1110057K04Rik	RIKEN cDNA 1110057K04 gene	0.0900776	-0.0438143
ILMN_2680406	Rnf44	ring finger protein 44	0.0892262	-0.107716
ILMN_1219155	Jak3	Janus kinase 3	0.0887515	-0.0488217
ILMN_2674221	Tbc1d7	TBC1 domain family, member 7	0.088714	-0.0378325
ILMN_2723491	Elovl1	elongation of very long chain fatty acids (FEN1/Elo2, SUR4/Elo3, yeast)-like 1	0.0885006	0.0321947
ILMN_3151149	Cpne8	copine VIII	0.0881022	-0.00745995
ILMN_1233008	Dhx30	DEAH (Asp-Glu-Ala-His) box polypeptide 30	0.086364	0.00857951
ILMN_1235050	Idh3b	isocitrate dehydrogenase 3 (NAD+) beta	0.0859636	0.00485845
ILMN_2672458	Gnb5	guanine nucleotide binding protein (G protein), beta 5	0.0859075	-0.0420884
ILMN_2995290	Dync1i2	dynein cytoplasmic 1 intermediate chain 2	0.0858628	0.0247162
ILMN_2616709	Nisch	nischarin	0.0858612	-0.0388852
ILMN_2945095	Tnfrsf10b	tumor necrosis factor receptor superfamily, member 10b	0.0856697	-0.0545505
ILMN_1233402	Syt11	synaptotagmin XI	0.0846524	-0.0753131
ILMN_1222794	Ankrd46	ankyrin repeat domain 46	0.0846068	-0.00117901
ILMN_1252243	Mfsd10	major facilitator superfamily domain containing 10	0.0845556	-0.0265138
ILMN_1255175	Unc45a	unc-45 homolog A (C. elegans)	0.08225	-0.0155071
ILMN_2707043	Ebp	phenylalkylamine Ca2+ antagonist (emopamil) binding protein	0.0813088	-0.0151617
ILMN_2977129	Atp8b1	ATPase, class I, type 8B, member 1	0.0800187	0.0290363
ILMN_1246017	Afap1l1	actin filament associated protein 1-like 1	0.0795146	-0.0661881
ILMN_3013144	Ttc5	tetratricopeptide repeat domain 5	0.0789957	-0.0079995
ILMN_2727318	Pgp	phosphoglycolate phosphatase	0.0788978	0.030044
ILMN_2684279	Edem2	ER degradation enhancer, mannosidase alpha-like 2	0.0788672	0.00177713
ILMN_1257501	Pet112	PET112 homolog (S. cerevisiae)	0.0781443	-0.053505
ILMN_2598990	Lnx2	ligand of numb-protein X 2	0.0771693	-0.0236859
ILMN_3009010	Suz12	suppressor of zeste 12 homolog (Drosophila)	0.0770568	0.0826237
ILMN_3043109	Cnfn	cornifelin	0.0764334	-0.0164969
ILMN_2987599	AI317395	expressed sequence AI317395	0.0735668	0.0357346
ILMN_2687062	Abr	active BCR-related gene	0.0732446	0.00154473
ILMN_2694175	Cd97	CD97 antigen	0.0731289	0.0193983
ILMN_3026557	Rbpms	RNA binding protein gene with multiple splicing	0.0721164	-0.0303044
ILMN_1253808	Oas1g	2'-5' oligoadenylate synthetase 1G	0.0705928	0.00801037
ILMN_2923865	Casp6	caspase 6	0.0690025	-0.0277175
ILMN_2655144	Lmf1	lipase maturation factor 1	0.0684819	-0.0169383
ILMN_1258583	Brf2	BRF2, subunit of RNA polymerase III transcription initiation factor, BRF1-like	0.0678565	0.00500605
ILMN_2839588	Tbcc	tubulin-specific chaperone C	0.0678239	0.0264072
ILMN_1258732	Cryba4	crystallin, beta A4	0.0673288	0.00386009
ILMN_2624809	Mterf	mitochondrial transcription termination factor	0.066152	-0.0246264
ILMN_2862379	Rhod	ras homolog gene family, member D	0.0648266	0.0222072
ILMN_2661289	Csprs	component of Sp100-rs	0.0638918	-0.00978315
ILMN_2619491	Arfip2	ADP-ribosylation factor interacting protein 2	0.0636147	0.0295719
ILMN_2729197	Hic1	hypermethylated in cancer 1	0.0629836	0.0283636
ILMN_2630423	Ikbkg	inhibitor of kappaB kinase gamma	0.0623675	-0.001519
ILMN_2984462	Ercc5	excision repair cross-complementing rodent repair deficiency, complementation group 5	0.0619467	0.0422043
ILMN_2742849	Mcm5	minichromosome maintenance deficient 5, cell division cycle 46 (S. cerevisiae)	0.0612268	-0.029685
ILMN_1247147	Cebpa	CCAAT/enhancer binding protein (C/EBP), alpha	0.0608611	0.0168334
ILMN_1246609	Rasgrp1	RAS guanyl releasing protein 1	0.0599366	-0.022042
ILMN_2851288	Ngfr	nerve growth factor receptor (TNFR superfamily, member 16)	0.0591124	-0.000448111
ILMN_1224780	Elovl1	elongation of very long chain fatty acids (FEN1/Elo2, SUR4/Elo3, yeast)-like 1	0.0578539	-0.00360431
ILMN_1217855	Nkg7	natural killer cell group 7 sequence	0.0571801	-0.00662386
ILMN_1219067	Tor4a	torsin family 4, member A	0.0569022	-0.0126675
ILMN_2708906	Neu1	neuraminidase 1	0.0552217	0.041263
ILMN_2687156	Galm	galactose mutarotase	0.0551686	0.0129643
ILMN_1215085	Fkbp10	FK506 binding protein 10	0.0550494	-0.019679
ILMN_2614752	Elovl6	ELOVL family member 6, elongation of long chain fatty acids (yeast)	0.0547284	0.0568213
ILMN_2932722	Zfp472	zinc finger protein 472	0.0533759	0.010215
ILMN_2640570	Pak4	p21 protein (Cdc42/Rac)-activated kinase 4	0.0528849	-0.0135976
ILMN_1220609	Ltb4r1	leukotriene B4 receptor 1	0.052413	-0.0070816
ILMN_2904321	Akt3	thymoma viral proto-oncogene 3	0.0522314	0.0430277
ILMN_2965737	Klhl34	kelch-like 34	0.0515997	-0.0027844
ILMN_2933647	Ggcx	gamma-glutamyl carboxylase	0.0515845	-0.0305503
ILMN_3001186	Trpv6	transient receptor potential cation channel, subfamily V, member 6	0.0512279	-0.0124067
ILMN_2735350	Gdf15	growth differentiation factor 15	0.0511218	-0.0123998
ILMN_1253331	Zfp459	zinc finger protein 459	0.0509298	-0.000316989
ILMN_2786217	Poln	DNA polymerase N	0.0508932	0.00890046
ILMN_2851330	Nagk	N-acetylglucosamine kinase	0.0505816	-0.025292
ILMN_2468981	Rasl10b	RAS-like, family 10, member B	0.0496909	-0.00650464
ILMN_1249264	Pex11a	peroxisomal biogenesis factor 11 alpha	0.0496225	0.017207
ILMN_2453076	Ypel3	yippee-like 3 (Drosophila)	0.0495031	0.00848337
ILMN_3154581	Gngt2	guanine nucleotide binding protein (G protein), gamma transducing activity polypeptide 2	0.0492737	-0.010716
ILMN_3019907	Sema3b	sema domain, immunoglobulin domain (Ig), short basic domain, secreted, (semaphorin) 3B	0.0490495	0.0117544
ILMN_1221628	Slc4a4	solute carrier family 4 (anion exchanger), member 4	0.0487434	-0.0144458
ILMN_2924180	Neurog2	neurogenin 2	0.0485959	0.00814691
ILMN_2685811	Mpdu1	mannose-P-dolichol utilization defect 1	0.0483862	-0.00131422
ILMN_2960325	Ctse	cathepsin E	0.0480662	0.0104785
ILMN_2764057	Adrb3	adrenergic receptor, beta 3	0.0478351	0.0167729
ILMN_2628281	Scly	selenocysteine lyase	0.0473264	0.00163261
ILMN_1229095	Kif27	kinesin family member 27	0.0468112	0.0102588
ILMN_2936024	Olfr905	olfactory receptor 905	0.0465555	-0.01025
ILMN_1256894	Kcne4	potassium voltage-gated channel, Isk-related subfamily, gene 4	0.0453199	0.00675431
ILMN_2930203	NA	NA	0.0450388	0.0123388
ILMN_1227553	Plce1	phospholipase C, epsilon 1	0.0444639	-0.0137869
ILMN_2632092	Ppp1r9a	protein phosphatase 1, regulatory (inhibitor) subunit 9A	0.0442587	0.00541835
ILMN_2935098	Bmp10	bone morphogenetic protein 10	0.0441508	0.0103434
ILMN_2660934	Olfr328	olfactory receptor 328	0.0437746	-0.00519766
ILMN_3146952	Pde1a	phosphodiesterase 1A, calmodulin-dependent	0.0436389	0.0117357
ILMN_3070576	Glud1	glutamate dehydrogenase 1	0.0436226	0.006672
ILMN_2837779	Trpv2	transient receptor potential cation channel, subfamily V, member 2	0.0435713	-0.00342554
ILMN_2753452	Rdx	radixin	0.0431964	-0.00692237
ILMN_1214631	Adck4	aarF domain containing kinase 4	0.0429461	-0.0191415
ILMN_2630749	Aldh1a2	aldehyde dehydrogenase family 1, subfamily A2	0.0426046	-0.0075133
ILMN_2890002	Pcdhgc3	protocadherin gamma subfamily C, 3	0.042249	-0.000593589
ILMN_2777498	Il1b	interleukin 1 beta	0.0420793	0.0149973
ILMN_2900557	Kif15	kinesin family member 15	0.0409984	-0.00495372
ILMN_2705508	Slc7a10	solute carrier family 7 (cationic amino acid transporter, y+ system), member 10	0.0408852	0.011968
ILMN_2634167	Cldn3	claudin 3	0.0408668	-0.0012723
ILMN_1228976	Tardbp	TAR DNA binding protein	0.0407104	0.00319174
ILMN_1227900	Il12rb1	interleukin 12 receptor, beta 1	0.0404805	-0.00429689
ILMN_2641449	NA	NA	0.0403792	-0.00103721
ILMN_2756113	NA	NA	0.0402934	-0.00146135
ILMN_1246903	Ap1g2	adaptor protein complex AP-1, gamma 2 subunit	0.0401821	0.0167414
ILMN_3149944	Cklf	chemokine-like factor	0.0401554	-0.00341603
ILMN_1213678	Plec	plectin	0.0399419	0.00968423
ILMN_2801652	NA	NA	0.0398508	0.0197683
ILMN_2802311	Gm1673	predicted gene 1673	0.0397055	0.00664302
ILMN_2697817	Tcl1b4	T cell leukemia/lymphoma 1B, 4	0.0396191	0.011269
ILMN_2685023	Hmha1	histocompatibility (minor) HA-1	0.0394042	0.000917356
ILMN_3052674	Pgm5	phosphoglucomutase 5	0.0388255	-0.00161728
ILMN_2920143	Olfr193	olfactory receptor 193	0.0387642	0.0022262
ILMN_1231309	Ly9	lymphocyte antigen 9	0.0385739	-0.0103527
ILMN_2745602	Olfr996	olfactory receptor 996	0.0383844	-0.000690904
ILMN_2607075	Olfr692	olfactory receptor 692	0.0382088	0.00941712
ILMN_1253641	Ntrk3	neurotrophic tyrosine kinase, receptor, type 3	0.0380851	0.00748615
ILMN_2693509	Kctd7	potassium channel tetramerisation domain containing 7	0.0380847	-0.0125873
ILMN_2693403	Cela1	chymotrypsin-like elastase family, member 1	0.0379866	-0.0047913
ILMN_2666312	Tmem82	transmembrane protein 82	0.0377553	0.00381378
ILMN_2816895	Olfr371	olfactory receptor 371	0.0376969	-0.00345137
ILMN_2435692	Vmn1r15	vomeronasal 1 receptor 15	0.0376377	-0.00763384
ILMN_2828560	Mctp2	multiple C2 domains, transmembrane 2	0.0373669	0.0152134
ILMN_2647580	Grip1	glutamate receptor interacting protein 1	0.037177	-0.000322997
ILMN_2784068	Ppm1e	protein phosphatase 1E (PP2C domain containing)	0.0371744	-0.0190723
ILMN_2522765	Ints12	integrator complex subunit 12	0.0371379	-0.0126064
ILMN_3066821	Dmrtc1a	DMRT-like family C1a	0.0371196	-0.00497568
ILMN_1221105	Gnmt	glycine N-methyltransferase	0.0368376	0.00943673
ILMN_1217403	Zfp687	zinc finger protein 687	0.0367381	0.0178174
ILMN_3104928	Cenpm	centromere protein M	0.03667	-0.00204194
ILMN_3111383	Lonrf1	LON peptidase N-terminal domain and ring finger 1	0.0366531	0.0110322
ILMN_2729422	Ror2	receptor tyrosine kinase-like orphan receptor 2	0.0365055	0.00850581
ILMN_2896547	Il20ra	interleukin 20 receptor, alpha	0.0362379	0.00374551
ILMN_2491589	Vgll4	vestigial like 4 (Drosophila)	0.0361682	0.0285566
ILMN_2668608	Rab10	RAB10, member RAS oncogene family	0.0357974	0.0205347
ILMN_2693535	Nup107	nucleoporin 107	0.0355728	0.0329062
ILMN_2921185	Gzmk	granzyme K	0.0355253	0.00291701
ILMN_2872992	NA	NA	0.0352776	-0.0115551
ILMN_2986122	Olfr339	olfactory receptor 339	0.0350324	-0.000685413
ILMN_1248830	Hist1h2an	histone cluster 1, H2an	0.0350071	-0.00968615
ILMN_1243504	Il1rl1	interleukin 1 receptor-like 1	0.0345862	0.00536564
ILMN_1214719	Laptm4b	lysosomal-associated protein transmembrane 4B	0.0345815	-0.00783627
ILMN_2822905	Ngef	neuronal guanine nucleotide exchange factor	0.0343437	0.00347906
ILMN_2924778	Slc17a3	solute carrier family 17 (sodium phosphate), member 3	0.0340688	-0.00227228
ILMN_3161354	Defb26	defensin beta 26	0.0339698	0.000487745
ILMN_1255691	Slco1a5	solute carrier organic anion transporter family, member 1a5	0.0336534	-0.00396585
ILMN_2639426	Olfr47	olfactory receptor 47	0.0335392	0.00292405
ILMN_1212935	Fzd4	frizzled homolog 4 (Drosophila)	0.0334945	0.0253493
ILMN_1257212	Hist3h2bb-ps	histone cluster 3, H2bb, pseudogene	0.0333232	0.00660371
ILMN_2867901	Cdc20	cell division cycle 20	0.0331264	0.0138869
ILMN_2836501	Rdh12	retinol dehydrogenase 12	0.0330575	-0.0227636
ILMN_2459676	B430010I23Rik	RIKEN cDNA B430010I23 gene	0.0330491	-0.00360849
ILMN_2742840	Gpr34	G protein-coupled receptor 34	0.0328257	0.00791254
ILMN_2651035	Kremen1	kringle containing transmembrane protein 1	0.0328203	-0.0104031
ILMN_1257675	Fam133b	family with sequence similarity 133, member B	0.0323837	0.00174897
ILMN_2513145	Tmlhe	trimethyllysine hydroxylase, epsilon	0.032377	-0.00082078
ILMN_2691680	Cyp4a14	cytochrome P450, family 4, subfamily a, polypeptide 14	0.0323402	0.00409739
ILMN_2728879	Abcg2	ATP-binding cassette, sub-family G (WHITE), member 2	0.032025	-0.0106779
ILMN_1256578	Dpy19l1	dpy-19-like 1 (C. elegans)	0.0315234	-0.0101046
ILMN_2604179	Lrrc3	leucine rich repeat containing 3	0.0310089	-0.00204883
ILMN_2625377	Rgs1	regulator of G-protein signaling 1	0.0309601	-0.00868211
ILMN_2687612	Syne3	spectrin repeat containing, nuclear envelope family member 3	0.0309077	0.00273379
ILMN_2699451	Ppp1r7	protein phosphatase 1, regulatory (inhibitor) subunit 7	0.0307549	0.00134998
ILMN_2882164	Thrap3	thyroid hormone receptor associated protein 3	0.0307156	0.00250701
ILMN_2850048	Vmn1r201	vomeronasal 1 receptor 201	0.0307	0.00152289
ILMN_2596049	Olfr259	olfactory receptor 259	0.0306862	0.00806318
ILMN_2676806	Mbd2	methyl-CpG binding domain protein 2	0.0302346	0.00261294
ILMN_1246260	Nbeal1	neurobeachin like 1	0.0300633	0.0104528
ILMN_2427766	Tspyl1	testis-specific protein, Y-encoded-like 1	0.0300489	0.0084167
ILMN_2687661	Mfng	MFNG O-fucosylpeptide 3-beta-N-acetylglucosaminyltransferase	0.0299121	0.0305939
ILMN_2628157	Krtap13	keratin associated protein 13	0.0297649	0.00862578
ILMN_2990768	Olfr961	olfactory receptor 961	0.0296911	0.00099713
ILMN_3076680	Gm9292	predicted gene 9292	0.0296082	0.00694813
ILMN_2651722	Klri2	killer cell lectin-like receptor family I member 2	0.0292972	-0.00447595
ILMN_1231600	Ptgs2	prostaglandin-endoperoxide synthase 2	0.0290182	-0.00551253
ILMN_2682632	Mapkapk5	MAP kinase-activated protein kinase 5	0.0287676	-0.0177045
ILMN_1256376	Madd	MAP-kinase activating death domain	0.0286457	0.0056863
ILMN_2482362	Vmn1r25	vomeronasal 1 receptor 25	0.0285783	0.0086668
ILMN_2735735	Cspp1	centrosome and spindle pole associated protein 1	0.0285488	-0.000248116
ILMN_3151642	Myocd	myocardin	0.0283441	0.00851507
ILMN_2462222	Trpm3	transient receptor potential cation channel, subfamily M, member 3	0.0282906	0.0065944
ILMN_3161824	4930430D24Rik	RIKEN cDNA 4930430D24 gene	0.0279305	0.00320909
ILMN_2634140	2310042E22Rik	RIKEN cDNA 2310042E22 gene	0.0276605	0.00554209
ILMN_2625699	Fads6	fatty acid desaturase domain family, member 6	0.027421	-0.00406833
ILMN_2485055	Wwox	WW domain-containing oxidoreductase	0.027414	-0.0106847
ILMN_1229813	Krt16	keratin 16	0.0273414	-0.0142597
ILMN_2840313	4921530L21Rik	RIKEN cDNA 4921530L21 gene	0.0272544	0.015344
ILMN_1221187	Cabs1	calcium binding protein, spermatid specific 1	0.0270452	-0.0130828
ILMN_3143621	2610020H08Rik	RIKEN cDNA 2610020H08 gene	0.0269666	-0.0140946
ILMN_2762701	Scn1a	sodium channel, voltage-gated, type I, alpha	0.0269429	-0.00111845
ILMN_1244891	Cst7	cystatin F (leukocystatin)	0.0269268	0.0035184
ILMN_1242716	NA	NA	0.0268349	-0.00996967
ILMN_1239971	Olfr25	olfactory receptor 25	0.0267552	-0.0133902
ILMN_3004538	2900092C05Rik	RIKEN cDNA 2900092C05 gene	0.0267459	0.00667239
ILMN_2836721	Gm16387	predicted gene 16387	0.0266936	-0.00508481
ILMN_2759436	Tgds	TDP-glucose 4,6-dehydratase	0.0259795	0.00403242
ILMN_2708607	Il17c	interleukin 17C	0.0258075	0.0130445
ILMN_2435673	Zfp422	zinc finger protein 422	0.0257632	0.0005269
ILMN_1244521	Deaf1	deformed epidermal autoregulatory factor 1 (Drosophila)	0.0257294	-0.0167754
ILMN_2796420	Kcnv1	potassium channel, subfamily V, member 1	0.0255865	-0.00803774
ILMN_2995263	Gm1082	predicted gene 1082	0.025532	0.0124245
ILMN_2689488	Idi2	isopentenyl-diphosphate delta isomerase 2	0.0254697	0.00349206
ILMN_3157530	Cabyr	calcium-binding tyrosine-(Y)-phosphorylation regulated (fibrousheathin 2)	0.025409	0.000656133
ILMN_2729588	Sytl3	synaptotagmin-like 3	0.0253838	0.0194924
ILMN_3162257	Vrtn	vertebrae development associated	0.0253835	-0.00352615
ILMN_2640909	Nrxn3	neurexin III	0.025362	-0.0111481
ILMN_1245642	Hoxc11	homeobox C11	0.0251792	0.00481691
ILMN_2793495	NA	NA	0.0247025	0.00528266
ILMN_1233677	Strn	striatin, calmodulin binding protein	0.0246617	-0.0110325
ILMN_2739421	AI182371	expressed sequence AI182371	0.0244902	0.000519186
ILMN_1243155	Olfr818	olfactory receptor 818	0.0241502	0.000789601
ILMN_2611591	Serpina3b	serine (or cysteine) peptidase inhibitor, clade A, member 3B	0.0241011	0.00660569
ILMN_3053655	Smagp	small cell adhesion glycoprotein	0.0238055	-0.00233228
ILMN_1243178	Olfr593	olfactory receptor 593	0.0236305	0.00100723
ILMN_2915642	Ppp1r32	protein phosphatase 1, regulatory subunit 32	0.0236128	0.00407247
ILMN_2600483	Olfr536	olfactory receptor 536	0.0233459	-0.0094339
ILMN_2651369	Kcnk2	potassium channel, subfamily K, member 2	0.0229303	0.00574386
ILMN_2958626	Uhmk1	U2AF homology motif (UHM) kinase 1	0.0227254	-0.0051073
ILMN_2753643	Asnsd1	asparagine synthetase domain containing 1	0.0225921	-0.0022528
ILMN_2471939	Zfp2	zinc finger protein 2	0.0225208	0.00389736
ILMN_2734135	Olfr480	olfactory receptor 480	0.0224953	0.00274275
ILMN_3162214	Hemt1	hematopoietic cell transcript 1	0.0224284	-0.00440922
ILMN_2648607	Mau2	MAU2 chromatid cohesion factor homolog (C. elegans)	0.0223588	0.00483221
ILMN_1251446	Eomes	eomesodermin homolog (Xenopus laevis)	0.0219279	-0.00146938
ILMN_2632931	Spats2	spermatogenesis associated, serine-rich 2	0.0218982	0.0206249
ILMN_2658072	Acsm5	acyl-CoA synthetase medium-chain family member 5	0.0218656	0.0016162
ILMN_1222014	Th	tyrosine hydroxylase	0.0218408	-0.0030766
ILMN_2663083	Fcnb	ficolin B	0.0215428	0.00167484
ILMN_1216020	Oas3	2'-5' oligoadenylate synthetase 3	0.0213325	-0.000206456
ILMN_1227208	Iars	isoleucine-tRNA synthetase	0.0212974	-6.05183e-05
ILMN_2714956	BC030500	cDNA sequence BC030500	0.0212079	-0.0016138
ILMN_2899488	Spata17	spermatogenesis associated 17	0.0211144	0.00506611
ILMN_1252489	Il17b	interleukin 17B	0.0209154	0.00216283
ILMN_2658827	Il31ra	interleukin 31 receptor A	0.0208918	0.00494916
ILMN_2594139	6330403K07Rik	RIKEN cDNA 6330403K07 gene	0.0208784	-0.0127574
ILMN_1228474	Ctsj	cathepsin J	0.0208318	-0.00422606
ILMN_2597229	Manf	mesencephalic astrocyte-derived neurotrophic factor	0.0204398	-0.0038935
ILMN_3054469	Cd209c	CD209c antigen	0.0202599	0.0129194
ILMN_2987207	Zfp382	zinc finger protein 382	0.0202251	-0.0120153
ILMN_1214505	Tgfbr1	transforming growth factor, beta receptor I	0.0200576	-0.00297833
ILMN_1217361	Gpr26	G protein-coupled receptor 26	0.019615	-0.00874368
ILMN_2678324	Hes2	hairy and enhancer of split 2 (Drosophila)	0.0195547	-0.00508913
ILMN_2990390	Sprr2k	small proline-rich protein 2K	0.019415	0.00775378
ILMN_2702266	Crygs	crystallin, gamma S	0.0191921	-0.00159175
ILMN_2725647	Lmbrd1	LMBR1 domain containing 1	0.0182747	0.00844985
ILMN_2696182	Actl6b	actin-like 6B	0.0182283	0.00203141
ILMN_1259004	Fam188a	family with sequence similarity 188, member A	0.0181987	0.0133245
ILMN_1243320	Bpifa3	BPI fold containing family A, member 3	0.0175551	-0.00444578
ILMN_2850260	Cts3	cathepsin 3	0.016343	0.0069103
ILMN_3046219	Fam53b	family with sequence similarity 53, member B	0.0161956	-0.00458733
ILMN_2600004	Plk4	polo-like kinase 4	0.0152391	0.000660623
ILMN_1226615	Osgepl1	O-sialoglycoprotein endopeptidase-like 1	0.0121023	-0.00636265
ILMN_1220236	Ctsg	cathepsin G	-0.0147683	-0.00653108
ILMN_2718293	Amelx	amelogenin, X-linked	-0.0153806	0.0131818
ILMN_2636064	Acad8	acyl-Coenzyme A dehydrogenase family, member 8	-0.0155966	-0.0074215
ILMN_2791935	Htr3b	5-hydroxytryptamine (serotonin) receptor 3B	-0.0157778	0.00436812
ILMN_3073643	NA	NA	-0.01608	0.00322148
ILMN_2714539	Gab2	growth factor receptor bound protein 2-associated protein 2	-0.0161581	-0.000310941
ILMN_2989843	Synj2	synaptojanin 2	-0.0166272	0.0145896
ILMN_1241782	Olfr168	olfactory receptor 168	-0.0170385	0.00752484
ILMN_2593159	Pkd2l2	polycystic kidney disease 2-like 2	-0.0174443	-0.00739146
ILMN_1219189	Ptprf	protein tyrosine phosphatase, receptor type, F	-0.0175088	-0.0150081
ILMN_3000236	F11	coagulation factor XI	-0.0175291	-0.0139249
ILMN_1258642	Kctd18	potassium channel tetramerisation domain containing 18	-0.0176151	0.0133289
ILMN_1233045	Dhx29	DEAH (Asp-Glu-Ala-His) box polypeptide 29	-0.0176183	-0.00851696
ILMN_2647146	Nin	ninein	-0.017737	-0.00314332
ILMN_1233827	Enox2	ecto-NOX disulfide-thiol exchanger 2	-0.0180673	-0.000931946
ILMN_2947005	Olfr20	olfactory receptor 20	-0.0189675	-0.0035071
ILMN_2658200	Scgb3a1	secretoglobin, family 3A, member 1	-0.019078	-0.00887405
ILMN_1232800	Cyfip2	cytoplasmic FMR1 interacting protein 2	-0.0191805	-0.004565
ILMN_2710176	Kazald1	Kazal-type serine peptidase inhibitor domain 1	-0.0192862	0.00243074
ILMN_3078602	Nfatc2	nuclear factor of activated T cells, cytoplasmic, calcineurin dependent 2	-0.019896	0.00265303
ILMN_2943790	G6pd2	glucose-6-phosphate dehydrogenase 2	-0.0203774	0.00323285
ILMN_2736639	Csnk1g1	casein kinase 1, gamma 1	-0.0206457	-0.00165239
ILMN_2746402	Adam29	a disintegrin and metallopeptidase domain 29	-0.0207481	-0.00164787
ILMN_3142104	Tmprss9	transmembrane protease, serine 9	-0.020933	0.00209565
ILMN_2915835	BC025446	cDNA sequence BC025446	-0.0214183	0.00584996
ILMN_2615766	Irak1	interleukin-1 receptor-associated kinase 1	-0.0216634	0.012751
ILMN_1228833	Pcdh10	protocadherin 10	-0.0217959	-0.0101336
ILMN_2737390	Moxd1	monooxygenase, DBH-like 1	-0.0219103	-0.014179
ILMN_1220477	Prkar2b	protein kinase, cAMP dependent regulatory, type II beta	-0.0221035	-0.0030425
ILMN_2684770	Lmbrd2	LMBR1 domain containing 2	-0.0221106	0.00818738
ILMN_2731854	Creg2	cellular repressor of E1A-stimulated genes 2	-0.0221467	-0.00584272
ILMN_2708190	Angptl3	angiopoietin-like 3	-0.0224224	-0.00236687
ILMN_2609831	Hs3st2	heparan sulfate (glucosamine) 3-O-sulfotransferase 2	-0.0224459	0.000665997
ILMN_2857692	Zfp369	zinc finger protein 369	-0.0224601	0.0145603
ILMN_1231293	D730039F16Rik	RIKEN cDNA D730039F16 gene	-0.022864	-0.0114807
ILMN_1249005	Slfn9	schlafen 9	-0.0229954	-0.0179911
ILMN_2804996	Ttc30b	tetratricopeptide repeat domain 30B	-0.0231755	-0.0112832
ILMN_2954749	Gm5570	predicted gene 5570	-0.0233956	-0.0153739
ILMN_2639384	Fndc3a	fibronectin type III domain containing 3A	-0.0234462	0.0122599
ILMN_1217634	Olfr981	olfactory receptor 981	-0.0236332	0.0237555
ILMN_1232019	Efcab5	EF-hand calcium binding domain 5	-0.0237479	-0.00430145
ILMN_1215890	Creb1	cAMP responsive element binding protein 1	-0.023806	-0.00303289
ILMN_2713419	Slc37a3	solute carrier family 37 (glycerol-3-phosphate transporter), member 3	-0.0240717	0.00695385
ILMN_1241949	Dlx5	distal-less homeobox 5	-0.0242593	0.00378484
ILMN_1254220	Amer2	APC membrane recruitment 2	-0.0243204	-0.00421842
ILMN_1256784	Olfr1324	olfactory receptor 1324	-0.024391	-0.00536566
ILMN_2965621	Ankrd34b	ankyrin repeat domain 34B	-0.0244153	0.00904028
ILMN_2967824	Apbb1ip	amyloid beta (A4) precursor protein-binding, family B, member 1 interacting protein	-0.0245433	0.00316782
ILMN_2738707	Zfand4	zinc finger, AN1-type domain 4	-0.0245994	-0.0042497
ILMN_2751761	Nucks1	nuclear casein kinase and cyclin-dependent kinase substrate 1	-0.0246919	0.0172389
ILMN_1253148	Kl	klotho	-0.0247238	0.00597164
ILMN_1234063	Slc25a31	solute carrier family 25 (mitochondrial carrier; adenine nucleotide translocator), member 31	-0.025102	-0.0140911
ILMN_2682859	Slc22a13	solute carrier family 22 (organic cation transporter), member 13	-0.0252878	-0.0164625
ILMN_1214839	Timm8a2	translocase of inner mitochondrial membrane 8A2	-0.0254205	-0.0168008
ILMN_1229379	Syt13	synaptotagmin XIII	-0.025423	0.00545339
ILMN_2680850	Gas5	growth arrest specific 5	-0.0254639	-0.00390082
ILMN_3013905	NA	NA	-0.0254948	-0.0015193
ILMN_2708319	Fbxw11	F-box and WD-40 domain protein 11	-0.0256511	0.0114016
ILMN_2677231	Hist1h2bc	histone cluster 1, H2bc	-0.0257002	-0.00415211
ILMN_2627105	Mybl1	myeloblastosis oncogene-like 1	-0.0257431	0.00424786
ILMN_2997406	Arl4c	ADP-ribosylation factor-like 4C	-0.0258897	0.00826951
ILMN_2904930	Gm13152	predicted gene 13152	-0.0259103	0.00267242
ILMN_2703618	Dvl3	dishevelled 3, dsh homolog (Drosophila)	-0.0259641	0.00328546
ILMN_2594355	Gabra2	gamma-aminobutyric acid (GABA) A receptor, subunit alpha 2	-0.0259851	-0.00729061
ILMN_2651797	Adra1d	adrenergic receptor, alpha 1d	-0.0260875	-0.00010376
ILMN_2717079	Hoxa11	homeobox A11	-0.0261645	-0.00989462
ILMN_2789964	Olfr699	olfactory receptor 699	-0.0262362	-0.00835477
ILMN_2784514	Lilra5	leukocyte immunoglobulin-like receptor, subfamily A (with TM domain), member 5	-0.0262561	0.00735512
ILMN_3047327	NA	NA	-0.0263065	0.0101167
ILMN_2656915	Bhlha9	basic helix-loop-helix family, member a9	-0.0263588	0.00183375
ILMN_3124037	Kcnip2	Kv channel-interacting protein 2	-0.026393	-0.00485732
ILMN_2935985	S1pr3	sphingosine-1-phosphate receptor 3	-0.0265702	0.00707588
ILMN_2620517	Mlx	MAX-like protein X	-0.0266761	0.00879423
ILMN_2664788	Cypt3	cysteine-rich perinuclear theca 3	-0.0267508	-0.00683491
ILMN_2593662	Psmd9	proteasome (prosome, macropain) 26S subunit, non-ATPase, 9	-0.0269532	-0.0206905
ILMN_2663704	Smchd1	SMC hinge domain containing 1	-0.0269742	0.00117618
ILMN_2733651	Minpp1	multiple inositol polyphosphate histidine phosphatase 1	-0.0271807	-0.00767124
ILMN_2994977	Ccbl2	cysteine conjugate-beta lyase 2	-0.0274262	-0.00693754
ILMN_1220725	Papola	poly (A) polymerase alpha	-0.0274527	0.00352258
ILMN_2871441	Lgals7	lectin, galactose binding, soluble 7	-0.0276447	-0.0193011
ILMN_1224574	Cdh8	cadherin 8	-0.027713	-0.00946809
ILMN_2642942	Gzme	granzyme E	-0.0279728	-0.0043913
ILMN_2767718	Lhfpl4	lipoma HMGIC fusion partner-like protein 4	-0.0279898	-0.0159605
ILMN_3162725	Kcnj6	potassium inwardly-rectifying channel, subfamily J, member 6	-0.0280567	0.00654293
ILMN_2834563	Serpinb11	serine (or cysteine) peptidase inhibitor, clade B (ovalbumin), member 11	-0.0280822	-0.00218252
ILMN_1226274	Fat4	FAT tumor suppressor homolog 4 (Drosophila)	-0.0281654	0.0129146
ILMN_3161349	NA	NA	-0.0282244	-8.09683e-05
ILMN_2746036	Acvr1b	activin A receptor, type 1B	-0.0284127	0.0158222
ILMN_2637604	9130019O22Rik	RIKEN cDNA 9130019O22 gene	-0.0284449	-0.0048569
ILMN_2588597	A830080D01Rik	RIKEN cDNA A830080D01 gene	-0.0286265	-0.00262851
ILMN_1241636	Gast	gastrin	-0.0286512	0.00833293
ILMN_2820305	Mep1b	meprin 1 beta	-0.028701	-0.000159265
ILMN_2705139	Ralgps2	Ral GEF with PH domain and SH3 binding motif 2	-0.0288055	0.00377
ILMN_3160314	Olfr191	olfactory receptor 191	-0.0288441	-0.000953642
ILMN_2725991	Nedd4	neural precursor cell expressed, developmentally down-regulated 4	-0.0288691	0.0134165
ILMN_2735717	Grpr	gastrin releasing peptide receptor	-0.0288958	-0.00446595
ILMN_2962810	Olfr1197	olfactory receptor 1197	-0.0290807	-0.00109931
ILMN_2631939	Bcat1	branched chain aminotransferase 1, cytosolic	-0.0292444	0.00368007
ILMN_2984802	Cntnap5a	contactin associated protein-like 5A	-0.0292563	-0.00479657
ILMN_3017615	Syne1	spectrin repeat containing, nuclear envelope 1	-0.0293236	0.00757393
ILMN_2758920	Snrk	SNF related kinase	-0.0295128	0.000507078
ILMN_2632532	Cbln3	cerebellin 3 precursor protein	-0.0295518	0.00820484
ILMN_2651754	Col25a1	collagen, type XXV, alpha 1	-0.0295857	-0.00256925
ILMN_2729607	Scnn1a	sodium channel, nonvoltage-gated 1 alpha	-0.0297743	0.00178957
ILMN_1249093	St8sia1	ST8 alpha-N-acetyl-neuraminide alpha-2,8-sialyltransferase 1	-0.0297746	-0.00891865
ILMN_2697830	Cd44	CD44 antigen	-0.0300225	-0.00893375
ILMN_2723322	Hbb-y	hemoglobin Y, beta-like embryonic chain	-0.0301416	-0.00576033
ILMN_2730813	Nrp2	neuropilin 2	-0.0301698	-0.011333
ILMN_2965952	Olfr64	olfactory receptor 64	-0.0302439	-0.00583434
ILMN_1222291	Rps6kb1	ribosomal protein S6 kinase, polypeptide 1	-0.0306814	0.0120127
ILMN_2630974	Chek1	checkpoint kinase 1	-0.0307269	-0.000740517
ILMN_2862676	Dfnb59	deafness, autosomal recessive 59 (human)	-0.0307587	0.0235205
ILMN_3096551	Tnni3k	TNNI3 interacting kinase	-0.0308077	-0.00525752
ILMN_2673971	Fbxo3	F-box protein 3	-0.0308347	0.00717365
ILMN_2651772	Krt1	keratin 1	-0.030918	3.17472e-05
ILMN_2736566	Lmf2	lipase maturation factor 2	-0.0310068	-0.000890492
ILMN_2726931	Blnk	B cell linker	-0.0311821	-0.01244
ILMN_2709155	C330027C09Rik	RIKEN cDNA C330027C09 gene	-0.0313622	-0.000284287
ILMN_3014529	Gm3002	alpha-takusan pseudogene	-0.0313702	0.0065076
ILMN_2995948	Mcidas	multiciliate differentiation and DNA synthesis associated cell cycle protein	-0.0314038	-0.00157945
ILMN_2768252	Myl7	myosin, light polypeptide 7, regulatory	-0.0314474	0.00682445
ILMN_2916239	Gm6531	predicted gene 6531	-0.0319796	-0.00492951
ILMN_2619321	Pcdhb5	protocadherin beta 5	-0.0320488	0.0100796
ILMN_2651010	Tbata	thymus, brain and testes associated	-0.0320574	0.00118359
ILMN_2829250	Serpinb8	serine (or cysteine) peptidase inhibitor, clade B, member 8	-0.0323212	0.00129847
ILMN_3028518	Nav3	neuron navigator 3	-0.0326109	0.00356375
ILMN_1253752	Bbs2	Bardet-Biedl syndrome 2 (human)	-0.0327987	-0.0138214
ILMN_2657800	Hivep1	human immunodeficiency virus type I enhancer binding protein 1	-0.0330323	-0.00763676
ILMN_2660596	Rundc3b	RUN domain containing 3B	-0.0330923	-0.000608985
ILMN_1217679	Prss48	protease, serine, 48	-0.0330998	0.000906265
ILMN_2690901	Olfr617	olfactory receptor 617	-0.033687	0.00533217
ILMN_1225079	Nr2e3	nuclear receptor subfamily 2, group E, member 3	-0.0338362	0.00327982
ILMN_2719346	Nkx2-4	NK2 homeobox 4	-0.0340183	-0.00367586
ILMN_1214917	Slc14a1	solute carrier family 14 (urea transporter), member 1	-0.0340192	0.000694385
ILMN_1245234	Cldn13	claudin 13	-0.0341284	-0.0023756
ILMN_2913930	Dnal1	dynein, axonemal, light chain 1	-0.0343925	-0.00173986
ILMN_1242566	Dsg2	desmoglein 2	-0.0344622	0.0187762
ILMN_2936936	Ddx51	DEAD (Asp-Glu-Ala-Asp) box polypeptide 51	-0.0346615	-0.0136826
ILMN_2979639	H2-DMb2	histocompatibility 2, class II, locus Mb2	-0.0347617	-0.00933461
ILMN_2720678	Olfr155	olfactory receptor 155	-0.0348629	-0.00807249
ILMN_2598892	Prodh2	proline dehydrogenase (oxidase) 2	-0.0349445	-0.00104741
ILMN_2847437	Scimp	SLP adaptor and CSK interacting membrane protein	-0.0349551	-0.00381148
ILMN_2749317	Itih1	inter-alpha trypsin inhibitor, heavy chain 1	-0.0349863	0.00851609
ILMN_2717037	Adcyap1r1	adenylate cyclase activating polypeptide 1 receptor 1	-0.03507	0.0104656
ILMN_2975865	Gm815	predicted gene 815	-0.0350928	0.00264163
ILMN_2649011	Cbl	Casitas B-lineage lymphoma	-0.0351927	-0.00374731
ILMN_2705469	Gse1	genetic suppressor element 1	-0.035346	-0.00577462
ILMN_2687098	Strn4	striatin, calmodulin binding protein 4	-0.0354261	0.0063244
ILMN_3115185	Sumf2	sulfatase modifying factor 2	-0.0356336	-0.0048088
ILMN_1253649	Pcdhb3	protocadherin beta 3	-0.0357996	0.00147113
ILMN_1233130	Ablim3	actin binding LIM protein family, member 3	-0.0362489	-0.00793172
ILMN_2942000	Oard1	O-acyl-ADP-ribose deacylase 1	-0.0362706	0.0186706
ILMN_2896976	Skida1	SKI/DACH domain containing 1	-0.0362768	0.0063629
ILMN_2769978	Ids	iduronate 2-sulfatase	-0.0364813	-0.0048335
ILMN_2687437	Slc43a3	solute carrier family 43, member 3	-0.0365337	0.000763936
ILMN_2775910	Olfr1023	olfactory receptor 1023	-0.0366065	0.0145056
ILMN_2804559	Tmem108	transmembrane protein 108	-0.0366599	0.00314226
ILMN_2745985	Abcc10	ATP-binding cassette, sub-family C (CFTR/MRP), member 10	-0.0366787	-0.0011948
ILMN_1216663	Tspyl2	TSPY-like 2	-0.0367853	0.0137379
ILMN_1239279	Zscan20	zinc finger and SCAN domains 20	-0.0368809	-0.0108606
ILMN_1238243	Mrc2	mannose receptor, C type 2	-0.0369262	-0.00694523
ILMN_2663196	Rin2	Ras and Rab interactor 2	-0.0370103	-0.0219939
ILMN_3079605	NA	NA	-0.0370884	-0.00368989
ILMN_2768674	Sap18	Sin3-associated polypeptide 18	-0.0371891	0.00831841
ILMN_2738481	Ankrd27	ankyrin repeat domain 27 (VPS9 domain)	-0.0374246	-0.023399
ILMN_2970623	Cenpp	centromere protein P	-0.0374739	0.0106784
ILMN_2422410	Vps33b	vacuolar protein sorting 33B (yeast)	-0.0378049	-0.00830262
ILMN_2970345	Slc35a2	solute carrier family 35 (UDP-galactose transporter), member A2	-0.0379913	0.0141228
ILMN_2698458	Cdk7	cyclin-dependent kinase 7	-0.0380428	0.00525041
ILMN_2669666	Hmx1	H6 homeobox 1	-0.0381578	0.00833205
ILMN_2963634	Luc7l2	LUC7-like 2 (S. cerevisiae)	-0.0381805	-0.00381636
ILMN_2635024	Nupl1	nucleoporin like 1	-0.0382933	-0.0181996
ILMN_1246838	Hmmr	hyaluronan mediated motility receptor (RHAMM)	-0.0384906	-0.0172272
ILMN_2595725	Cst13	cystatin 13	-0.038567	-0.00219368
ILMN_2799945	Apip	APAF1 interacting protein	-0.0385892	-0.00379886
ILMN_2687204	Slc15a4	solute carrier family 15, member 4	-0.0385976	0.0123488
ILMN_2893879	Gdpd3	glycerophosphodiester phosphodiesterase domain containing 3	-0.0387689	0.00235238
ILMN_1233363	Nat10	N-acetyltransferase 10	-0.0389283	-0.0162556
ILMN_2762582	Sema4d	sema domain, immunoglobulin domain (Ig), transmembrane domain (TM) and short cytoplasmic domain, (semaphorin) 4D	-0.0391069	-0.00610149
ILMN_2684289	Sema3a	sema domain, immunoglobulin domain (Ig), short basic domain, secreted, (semaphorin) 3A	-0.0393668	0.01493
ILMN_1238346	Tmem106a	transmembrane protein 106A	-0.0397916	-0.01672
ILMN_1232462	C130079G13Rik	RIKEN cDNA C130079G13 gene	-0.0398306	-0.00206328
ILMN_1220865	Spink8	serine peptidase inhibitor, Kazal type 8	-0.0398725	-0.00567875
ILMN_1232451	Phlpp1	PH domain and leucine rich repeat protein phosphatase 1	-0.0401387	0.0106702
ILMN_2742730	Abl1	c-abl oncogene 1, non-receptor tyrosine kinase	-0.0402055	-0.00152848
ILMN_2763051	Hps6	Hermansky-Pudlak syndrome 6	-0.0405805	0.0137803
ILMN_3081873	Cd244	CD244 natural killer cell receptor 2B4	-0.0411134	0.00699496
ILMN_1248928	Olfr1080	olfactory receptor 1080	-0.0412427	-0.0109518
ILMN_2654314	Kif1b	kinesin family member 1B	-0.0414587	0.0402845
ILMN_2689952	Pcdha7	protocadherin alpha 7	-0.0416083	-0.00149129
ILMN_1237295	Phf6	PHD finger protein 6	-0.0416767	-0.00373333
ILMN_2689939	Dhdh	dihydrodiol dehydrogenase (dimeric)	-0.0417841	-0.00929351
ILMN_2619307	Aptx	aprataxin	-0.0422409	-0.00220574
ILMN_3130350	Glipr2	GLI pathogenesis-related 2	-0.0426352	0.00300925
ILMN_1250467	Tyw5	tRNA-yW synthesizing protein 5	-0.0426639	0.00233767
ILMN_2658219	M6pr	mannose-6-phosphate receptor, cation dependent	-0.0427252	0.00151164
ILMN_2904947	NA	NA	-0.0429282	0.00499605
ILMN_2631192	Vps26b	vacuolar protein sorting 26 homolog B (yeast)	-0.0433346	-0.00975573
ILMN_2656852	Arhgap5	Rho GTPase activating protein 5	-0.0433347	0.0149616
ILMN_1256066	Snx19	sorting nexin 19	-0.0434285	0.00790963
ILMN_2599273	Ms4a4b	membrane-spanning 4-domains, subfamily A, member 4B	-0.0440561	-0.0170529
ILMN_2793827	40240	membrane-associated ring finger (C3HC4) 4	-0.0440606	0.00921256
ILMN_2481799	Zfp317	zinc finger protein 317	-0.0441859	0.0136093
ILMN_3057018	Prrx1	paired related homeobox 1	-0.0444487	0.00881424
ILMN_3005587	1700109H08Rik	RIKEN cDNA 1700109H08 gene	-0.0445108	0.00726577
ILMN_2724558	Anxa8	annexin A8	-0.0447135	-0.0176441
ILMN_1258657	Ntmt1	N-terminal Xaa-Pro-Lys N-methyltransferase 1	-0.044723	0.00952237
ILMN_2994428	Nobox	NOBOX oogenesis homeobox	-0.0451665	0.00844859
ILMN_2453946	Vmn1r181	vomeronasal 1 receptor 181	-0.0454097	0.00597126
ILMN_2943057	Arl5c	ADP-ribosylation factor-like 5C	-0.0455919	0.000965219
ILMN_2705969	Pus1	pseudouridine synthase 1	-0.045853	0.00604999
ILMN_2681321	Cntnap2	contactin associated protein-like 2	-0.0460939	-0.0160214
ILMN_1239815	Kctd5	potassium channel tetramerisation domain containing 5	-0.0465697	0.0157232
ILMN_1228596	Paxbp1	PAX3 and PAX7 binding protein 1	-0.0467714	-0.012019
ILMN_2599251	Ly6g6d	lymphocyte antigen 6 complex, locus G6D	-0.0475863	-0.0136789
ILMN_2628045	Rrp1	ribosomal RNA processing 1 homolog (S. cerevisiae)	-0.0483245	0.0074105
ILMN_2590845	Stmn4	stathmin-like 4	-0.0484134	0.0032316
ILMN_2596880	Brap	BRCA1 associated protein	-0.0485574	0.0346528
ILMN_2496310	U2af2	U2 small nuclear ribonucleoprotein auxiliary factor (U2AF) 2	-0.0485958	0.00659426
ILMN_2982965	Prim2	DNA primase, p58 subunit	-0.0488102	0.00563861
ILMN_2708415	Nat6	N-acetyltransferase 6	-0.0488622	-0.00628896
ILMN_1217174	Tacc1	transforming, acidic coiled-coil containing protein 1	-0.0489834	0.00533994
ILMN_1240719	Fam20c	family with sequence similarity 20, member C	-0.0489959	-0.0142602
ILMN_2809571	Tmem136	transmembrane protein 136	-0.0496506	0.0215486
ILMN_2619378	Gabra5	gamma-aminobutyric acid (GABA) A receptor, subunit alpha 5	-0.0506108	-0.00802377
ILMN_1223808	Csnk2a1	casein kinase 2, alpha 1 polypeptide	-0.0508517	0.0269559
ILMN_2625167	Eif4g2	eukaryotic translation initiation factor 4, gamma 2	-0.051174	0.000599899
ILMN_2996877	Dync1i1	dynein cytoplasmic 1 intermediate chain 1	-0.0520058	-0.0150997
ILMN_2719324	Sobp	sine oculis-binding protein homolog (Drosophila)	-0.0521394	0.0401002
ILMN_2859908	NA	NA	-0.0521696	0.00145619
ILMN_2907241	Syndig1l	synapse differentiation inducing 1 like	-0.0523041	0.00238636
ILMN_2814974	Klra2	killer cell lectin-like receptor, subfamily A, member 2	-0.0525179	-0.00821545
ILMN_2655273	Slu7	SLU7 splicing factor homolog (S. cerevisiae)	-0.0525225	0.00816523
ILMN_1235995	Ddx3y	DEAD (Asp-Glu-Ala-Asp) box polypeptide 3, Y-linked	-0.0525553	-0.00261085
ILMN_1219670	Gpatch4	G patch domain containing 4	-0.0529884	-0.0490179
ILMN_2850233	Elf3	E74-like factor 3	-0.0530247	0.00394853
ILMN_2634933	Il17re	interleukin 17 receptor E	-0.0540267	-0.00846591
ILMN_2610156	Neo1	neogenin	-0.0544311	0.0207852
ILMN_1232761	Lyzl4	lysozyme-like 4	-0.0545514	0.000397827
ILMN_2694387	Rictor	RPTOR independent companion of MTOR, complex 2	-0.0550396	0.00896116
ILMN_2659440	Zfand2b	zinc finger, AN1 type domain 2B	-0.0551014	-0.00104727
ILMN_1236150	Ap3b1	adaptor-related protein complex 3, beta 1 subunit	-0.0558262	-0.0149863
ILMN_2697766	Chtf8	CTF8, chromosome transmission fidelity factor 8	-0.0578904	0.0243588
ILMN_3160672	Trappc8	trafficking protein particle complex 8	-0.0581622	-0.00717048
ILMN_2634349	Grlf1	glucocorticoid receptor DNA binding factor 1	-0.0584537	-0.0251973
ILMN_1217444	NA	NA	-0.0584871	0.0264471
ILMN_2608789	Nek3	NIMA (never in mitosis gene a)-related expressed kinase 3	-0.0584998	0.0189163
ILMN_2734251	Dnase1	deoxyribonuclease I	-0.0587158	-0.0357159
ILMN_3139253	Btbd11	BTB (POZ) domain containing 11	-0.0587747	-0.0174321
ILMN_2964511	Pdcl3	phosducin-like 3	-0.0589455	-0.0125877
ILMN_2626383	Mpv17	MpV17 mitochondrial inner membrane protein	-0.0596625	0.0065342
ILMN_2688427	Hnrnpul1	heterogeneous nuclear ribonucleoprotein U-like 1	-0.0597292	0.00753016
ILMN_1254100	Senp6	SUMO/sentrin specific peptidase 6	-0.059762	0.0236765
ILMN_3006575	Ccp110	centriolar coiled coil protein 110	-0.0598509	-0.0240078
ILMN_2896955	Tigd4	tigger transposable element derived 4	-0.0601493	0.00515085
ILMN_1228426	Ccp110	centriolar coiled coil protein 110	-0.0603602	0.0311626
ILMN_3160592	AA415398	expressed sequence AA415398	-0.0606553	0.0119978
ILMN_3161757	NA	NA	-0.0613164	-0.00135893
ILMN_2837226	Nudcd3	NudC domain containing 3	-0.0616613	0.00139924
ILMN_2599392	Simc1	SUMO-interacting motifs containing 1	-0.0621505	0.0435072
ILMN_2709270	Iffo1	intermediate filament family orphan 1	-0.0622051	0.0103959
ILMN_2791769	Ddb2	damage specific DNA binding protein 2	-0.0628198	0.0385132
ILMN_2990144	Ints9	integrator complex subunit 9	-0.0630189	0.0155248
ILMN_1247947	Sqrdl	sulfide quinone reductase-like (yeast)	-0.0632792	-0.0609055
ILMN_2704496	Them6	thioesterase superfamily member 6	-0.0651094	-0.00264248
ILMN_2909378	Mapre2	microtubule-associated protein, RP/EB family, member 2	-0.0652334	0.0277179
ILMN_2883795	Dcun1d4	DCN1, defective in cullin neddylation 1, domain containing 4 (S. cerevisiae)	-0.0659655	0.0207661
ILMN_2793739	Lipo1	lipase, member O1	-0.0670421	-0.0650291
ILMN_2926057	Slc16a8	solute carrier family 16 (monocarboxylic acid transporters), member 8	-0.0671222	0.0195947
ILMN_2680307	Sec14l1	SEC14-like 1 (S. cerevisiae)	-0.0675954	0.0156499
ILMN_2974709	Nudt10	nudix (nucleoside diphosphate linked moiety X)-type motif 10	-0.0677109	-0.0201108
ILMN_2686187	Mettl6	methyltransferase like 6	-0.0677893	0.00702022
ILMN_1241871	Cfl2	cofilin 2, muscle	-0.068226	-0.0318682
ILMN_2759335	Rnmt	RNA (guanine-7-) methyltransferase	-0.0685409	0.0222674
ILMN_2971204	Mlh3	mutL homolog 3 (E coli)	-0.068684	-0.0361818
ILMN_1220280	Tas1r1	taste receptor, type 1, member 1	-0.0689598	-0.00624299
ILMN_3154215	Tdrd3	tudor domain containing 3	-0.0702394	-0.00988836
ILMN_2659540	Nfatc3	nuclear factor of activated T cells, cytoplasmic, calcineurin dependent 3	-0.0702979	0.0515692
ILMN_1255823	Higd2a	HIG1 domain family, member 2A	-0.0705449	0.0359884
ILMN_2744492	Nhsl1	NHS-like 1	-0.0707209	0.0272214
ILMN_2833706	Fgf7	fibroblast growth factor 7	-0.0718588	-0.0946581
ILMN_2812900	Bmpr1b	bone morphogenetic protein receptor, type 1B	-0.0719477	-0.0147555
ILMN_2620145	Plcd3	phospholipase C, delta 3	-0.0720987	0.0027289
ILMN_3082580	Azi2	5-azacytidine induced gene 2	-0.0723838	-0.018372
ILMN_2745841	Rpf1	ribosome production factor 1 homolog (S. cerevisiae)	-0.072503	0.00962855
ILMN_1213855	Extl2	exostoses (multiple)-like 2	-0.0748157	-0.0218301
ILMN_3127491	Aak1	AP2 associated kinase 1	-0.0750609	-0.0124726
ILMN_2713471	Mettl9	methyltransferase like 9	-0.0751767	-0.011928
ILMN_2651126	Lyar	Ly1 antibody reactive clone	-0.0754754	0.0180489
ILMN_1235236	Rapsn	receptor-associated protein of the synapse	-0.0755414	0.0230316
ILMN_2730516	Herpud2	HERPUD family member 2	-0.0759925	0.00185036
ILMN_1242837	Gtf2ird2	GTF2I repeat domain containing 2	-0.0766165	0.0182787
ILMN_2769234	Ntsr2	neurotensin receptor 2	-0.0771572	0.0337245
ILMN_2741899	Snrnp200	small nuclear ribonucleoprotein 200 (U5)	-0.0771669	0.0417515
ILMN_2800859	Brpf1	bromodomain and PHD finger containing, 1	-0.0780325	0.0282808
ILMN_2693461	Ssbp2	single-stranded DNA binding protein 2	-0.0796047	-0.0468768
ILMN_1231181	Snx9	sorting nexin 9	-0.0803455	-0.0100285
ILMN_2928573	Rev1	REV1 homolog (S. cerevisiae)	-0.0804213	0.0693489
ILMN_3159275	Ahnak	AHNAK nucleoprotein (desmoyokin)	-0.0808973	0.0435217
ILMN_2640453	Wdr55	WD repeat domain 55	-0.0809372	0.0329422
ILMN_2625058	Kansl2	KAT8 regulatory NSL complex subunit 2	-0.0816481	0.0471375
ILMN_1252222	Hectd2	HECT domain containing 2	-0.0819866	0.0174055
ILMN_3007020	Snx32	sorting nexin 32	-0.0838746	-0.0116154
ILMN_2591361	Cd28	CD28 antigen	-0.0842689	0.000574084
ILMN_1255110	Mybbp1a	MYB binding protein (P160) 1a	-0.0842919	0.0240593
ILMN_2809701	Emid1	EMI domain containing 1	-0.084457	-0.0158613
ILMN_1216262	Bmpr1b	bone morphogenetic protein receptor, type 1B	-0.0845376	0.0197366
ILMN_2588631	Casr	calcium-sensing receptor	-0.084897	0.00893843
ILMN_1218814	Cluap1	clusterin associated protein 1	-0.0850364	0.0500848
ILMN_1218668	Calu	calumenin	-0.0851854	0.0255692
ILMN_2874064	Wfikkn2	WAP, follistatin/kazal, immunoglobulin, kunitz and netrin domain containing 2	-0.0854555	0.0375393
ILMN_2956741	Naa16	N(alpha)-acetyltransferase 16, NatA auxiliary subunit	-0.0858243	0.0304703
ILMN_2748537	Mbtps1	membrane-bound transcription factor peptidase, site 1	-0.0871408	0.000660179
ILMN_3115162	Jak2	Janus kinase 2	-0.0874348	0.0691444
ILMN_2589318	Pou6f1	POU domain, class 6, transcription factor 1	-0.087796	0.0556331
ILMN_2494890	Uts2r	urotensin 2 receptor	-0.0883055	0.0038263
ILMN_2600508	Eif2b1	eukaryotic translation initiation factor 2B, subunit 1 (alpha)	-0.0884738	0.0213534
ILMN_2955937	Chia	chitinase, acidic	-0.0886003	-0.0274151
ILMN_1249428	Tmed1	transmembrane emp24 domain containing 1	-0.0887788	0.00770356
ILMN_3096012	Ssbp1	single-stranded DNA binding protein 1	-0.0890949	0.0313586
ILMN_1239024	Nlk	nemo like kinase	-0.0893224	0.0506691
ILMN_1244356	Msl1	male-specific lethal 1 homolog (Drosophila)	-0.0911663	0.0361834
ILMN_2609807	Sec61b	Sec61 beta subunit	-0.0915915	0.00843691
ILMN_3145814	Ogfrl1	opioid growth factor receptor-like 1	-0.0924377	-0.0252443
ILMN_1228352	Usp39	ubiquitin specific peptidase 39	-0.0926632	0.00540004
ILMN_2729718	Psme3	proteaseome (prosome, macropain) activator subunit 3 (PA28 gamma, Ki)	-0.092717	0.0354245
ILMN_2605041	Nkain1	Na+/K+ transporting ATPase interacting 1	-0.0928129	-0.00251305
ILMN_3112837	Hdhd2	haloacid dehalogenase-like hydrolase domain containing 2	-0.0930954	-0.00625485
ILMN_2821014	Timm8b	translocase of inner mitochondrial membrane 8B	-0.0934077	0.0889813
ILMN_1237621	Pde12	phosphodiesterase 12	-0.093692	0.0299902
ILMN_2873510	Ppp4r1	protein phosphatase 4, regulatory subunit 1	-0.0944781	0.00161428
ILMN_1222516	Med8	mediator of RNA polymerase II transcription, subunit 8 homolog (yeast)	-0.0947354	0.0506217
ILMN_2656677	Fkbp8	FK506 binding protein 8	-0.0947929	-0.00301291
ILMN_2768209	BC029214	cDNA sequence BC029214	-0.0947978	0.0167143
ILMN_1214110	Rnf8	ring finger protein 8	-0.0948518	0.00891903
ILMN_1239494	Mbtps1	membrane-bound transcription factor peptidase, site 1	-0.0953232	-0.00563202
ILMN_2925895	Ggact	gamma-glutamylamine cyclotransferase	-0.0967265	-0.0221676
ILMN_1217406	Fam189b	family with sequence similarity 189, member B	-0.0973515	0.0434351
ILMN_2911760	Ubac1	ubiquitin associated domain containing 1	-0.0982414	0.0188452
ILMN_2676181	Sirt2	sirtuin 2	-0.098381	0.0121718
ILMN_2801746	Chchd6	coiled-coil-helix-coiled-coil-helix domain containing 6	-0.0984532	-0.0682308
ILMN_2884050	Map2k2	mitogen-activated protein kinase kinase 2	-0.0991954	-0.00384364
ILMN_1225039	NA	NA	-0.0998201	-0.0347719
ILMN_2590054	Dpm1	dolichol-phosphate (beta-D) mannosyltransferase 1	-0.100202	0.0344307
ILMN_2751215	Tor1aip1	torsin A interacting protein 1	-0.100401	0.152133
ILMN_2702464	Flot1	flotillin 1	-0.100413	0.0135459
ILMN_1228943	Phykpl	5-phosphohydroxy-L-lysine phospholyase	-0.101077	0.0454426
ILMN_2674122	Pkia	protein kinase inhibitor, alpha	-0.101973	0.0205772
ILMN_1246694	Dus1l	dihydrouridine synthase 1-like (S. cerevisiae)	-0.103145	0.0843083
ILMN_2621471	Get4	golgi to ER traffic protein 4 homolog (S. cerevisiae)	-0.104003	0.0114518
ILMN_2667384	Slc6a9	solute carrier family 6 (neurotransmitter transporter, glycine), member 9	-0.10406	-0.213988
ILMN_3163481	Trappc9	trafficking protein particle complex 9	-0.104113	-0.000577461
ILMN_2763951	Zfand2b	zinc finger, AN1 type domain 2B	-0.10457	-0.00194187
ILMN_1212720	Eri3	exoribonuclease 3	-0.104936	0.0158943
ILMN_3128992	Cd27	CD27 antigen	-0.105232	0.0112599
ILMN_2733933	Naa16	N(alpha)-acetyltransferase 16, NatA auxiliary subunit	-0.105349	0.0431579
ILMN_2793503	Uchl5	ubiquitin carboxyl-terminal esterase L5	-0.106219	0.0759083
ILMN_2857580	Rars2	arginyl-tRNA synthetase 2, mitochondrial	-0.106429	0.0152738
ILMN_1242694	Sgta	small glutamine-rich tetratricopeptide repeat (TPR)-containing, alpha	-0.10654	0.0137757
ILMN_1256488	Ergic2	ERGIC and golgi 2	-0.106849	-0.0210264
ILMN_2669146	Synrg	synergin, gamma	-0.107163	0.0117958
ILMN_2657141	Surf1	surfeit gene 1	-0.107226	-0.00359105
ILMN_2769393	Mib2	mindbomb homolog 2 (Drosophila)	-0.107407	0.0040484
ILMN_2645276	Spsb3	splA/ryanodine receptor domain and SOCS box containing 3	-0.107677	0.02106
ILMN_2956881	Ppp2r5d	protein phosphatase 2, regulatory subunit B (B56), delta isoform	-0.107923	0.0437738
ILMN_2940358	Rbm48	RNA binding motif protein 48	-0.109849	0.0282121
ILMN_2665198	Tmem167	transmembrane protein 167	-0.110372	0.0144228
ILMN_1258174	Cse1l	chromosome segregation 1-like (S. cerevisiae)	-0.110885	-0.0152179
ILMN_2775202	Rragd	Ras-related GTP binding D	-0.111045	0.0292757
ILMN_2712900	Sars	seryl-aminoacyl-tRNA synthetase	-0.112972	-0.160739
ILMN_2723095	Rapsn	receptor-associated protein of the synapse	-0.113177	0.00207726
ILMN_3129011	Mylk2	myosin, light polypeptide kinase 2, skeletal muscle	-0.113373	0.0175377
ILMN_2754479	Stx8	syntaxin 8	-0.113399	-0.0277953
ILMN_2624695	Chchd4	coiled-coil-helix-coiled-coil-helix domain containing 4	-0.114225	-0.0298584
ILMN_1236904	Mrpl23	mitochondrial ribosomal protein L23	-0.114233	0.0849336
ILMN_3018758	Becn1	beclin 1, autophagy related	-0.114251	0.00903188
ILMN_1256012	Zfp521	zinc finger protein 521	-0.114383	-0.00655769
ILMN_1236188	Twist1	twist basic helix-loop-helix transcription factor 1	-0.114726	0.063296
ILMN_2661005	Arel1	apoptosis resistant E3 ubiquitin protein ligase 1	-0.114805	0.0452739
ILMN_3090793	Nfyc	nuclear transcription factor-Y gamma	-0.117093	0.0710476
ILMN_1244059	Ulk2	unc-51 like kinase 2	-0.118264	-0.0202673
ILMN_1243593	Pcgf5	polycomb group ring finger 5	-0.118293	0.11116
ILMN_2972232	Fbxl14	F-box and leucine-rich repeat protein 14	-0.118592	0.0389079
ILMN_3154095	Mlf2	myeloid leukemia factor 2	-0.119267	-0.0525377
ILMN_2645620	Bcap29	B cell receptor associated protein 29	-0.119909	0.0361174
ILMN_2695199	St3gal6	ST3 beta-galactoside alpha-2,3-sialyltransferase 6	-0.120454	0.0428341
ILMN_1230056	Gm5801	ubiquitin-conjugating enzyme E2, J2 homolog pseudogene	-0.120861	0.0389222
ILMN_3092125	NA	NA	-0.120934	0.00467597
ILMN_3162113	Zdhhc18	zinc finger, DHHC domain containing 18	-0.121117	0.0186917
ILMN_2668020	Syt9	synaptotagmin IX	-0.12279	0.0290248
ILMN_2640862	Lrig1	leucine-rich repeats and immunoglobulin-like domains 1	-0.122927	0.0292922
ILMN_3158698	Fam211a	family with sequence similarity 211, member A	-0.125604	-0.0217443
ILMN_1231132	Crls1	cardiolipin synthase 1	-0.127148	0.0186026
ILMN_2986315	Gde1	glycerophosphodiester phosphodiesterase 1	-0.127846	0.0917771
ILMN_2933914	Psmd14	proteasome (prosome, macropain) 26S subunit, non-ATPase, 14	-0.128121	-0.0657981
ILMN_2624385	Use1	unconventional SNARE in the ER 1 homolog (S. cerevisiae)	-0.128577	-0.0385852
ILMN_2747744	Alyref	Aly/REF export factor	-0.129276	0.069126
ILMN_2722650	Epc2	enhancer of polycomb homolog 2 (Drosophila)	-0.129569	0.0139714
ILMN_3156236	Dusp13	dual specificity phosphatase 13	-0.129928	0.116068
ILMN_2621588	Nosip	nitric oxide synthase interacting protein	-0.131108	0.0291597
ILMN_3138157	Atl2	atlastin GTPase 2	-0.131189	0.0510953
ILMN_2684307	Slc37a4	solute carrier family 37 (glucose-6-phosphate transporter), member 4	-0.131391	-0.0117088
ILMN_2677696	Abcf3	ATP-binding cassette, sub-family F (GCN20), member 3	-0.131475	0.0229997
ILMN_2975375	Mtmr14	myotubularin related protein 14	-0.131544	0.0723042
ILMN_2798803	Vps4a	vacuolar protein sorting 4a (yeast)	-0.13158	0.0639139
ILMN_2753196	Copb2	coatomer protein complex, subunit beta 2 (beta prime)	-0.131788	0.0218423
ILMN_2907721	Tmem17	transmembrane protein 17	-0.132162	0.0277566
ILMN_1248079	Zmpste24	zinc metallopeptidase, STE24	-0.132481	-0.0364747
ILMN_2668261	Slc26a6	solute carrier family 26, member 6	-0.133138	0.0154598
ILMN_1254444	Dus4l	dihydrouridine synthase 4-like (S. cerevisiae)	-0.134722	0.0198299
ILMN_2927924	Ufl1	UFM1 specific ligase 1	-0.135119	0.0197222
ILMN_2895000	Slc35c2	solute carrier family 35, member C2	-0.135119	0.0217177
ILMN_2908687	Rasgrp3	RAS, guanyl releasing protein 3	-0.135401	0.068236
ILMN_2658153	NA	NA	-0.135717	-0.0114687
ILMN_1242500	Rhot1	ras homolog gene family, member T1	-0.136041	0.0448057
ILMN_1219208	Nol6	nucleolar protein family 6 (RNA-associated)	-0.136495	0.0394022
ILMN_2592239	Pigp	phosphatidylinositol glycan anchor biosynthesis, class P	-0.136577	-0.0234954
ILMN_2793616	Lin54	lin-54 homolog (C. elegans)	-0.137292	0.0227609
ILMN_3121784	Fam53b	family with sequence similarity 53, member B	-0.139044	0.0150176
ILMN_3163027	Abhd17a	abhydrolase domain containing 17A	-0.13958	0.0040364
ILMN_2691360	Mrps10	mitochondrial ribosomal protein S10	-0.140594	-0.055772
ILMN_3153893	NA	NA	-0.140783	0.156605
ILMN_2605890	Tk1	thymidine kinase 1	-0.140962	0.00915462
ILMN_2759770	Nploc4	nuclear protein localization 4 homolog (S. cerevisiae)	-0.143136	0.0265317
ILMN_2940394	Gtf3c6	general transcription factor IIIC, polypeptide 6, alpha	-0.143934	-0.0258186
ILMN_3002943	Tmed10	transmembrane emp24-like trafficking protein 10 (yeast)	-0.144209	0.00148928
ILMN_1227514	Pus3	pseudouridine synthase 3	-0.144775	0.00718469
ILMN_1254302	Nsfl1c	NSFL1 (p97) cofactor (p47)	-0.145136	0.0252978
ILMN_2744693	Ufc1	ubiquitin-fold modifier conjugating enzyme 1	-0.145142	-0.0827932
ILMN_2637066	Fam96b	family with sequence similarity 96, member B	-0.145406	-0.0268005
ILMN_2825109	Zfp330	zinc finger protein 330	-0.145512	-0.0200665
ILMN_2682865	Aspscr1	alveolar soft part sarcoma chromosome region, candidate 1 (human)	-0.145528	0.0111317
ILMN_2458274	Ubap1	ubiquitin-associated protein 1	-0.145924	0.00280806
ILMN_2493874	Zdhhc16	zinc finger, DHHC domain containing 16	-0.146151	0.0590746
ILMN_1231971	Zmym5	zinc finger, MYM-type 5	-0.146381	0.0178286
ILMN_1252110	Foxj2	forkhead box J2	-0.146656	0.0561193
ILMN_2602396	Dpy30	dpy-30 homolog (C. elegans)	-0.148418	0.00825
ILMN_3142248	Phc1	polyhomeotic-like 1 (Drosophila)	-0.148933	0.00714695
ILMN_1219656	Tmem160	transmembrane protein 160	-0.149074	0.0145441
ILMN_2972392	Hax1	HCLS1 associated X-1	-0.149485	-0.00594204
ILMN_2956743	Naa16	N(alpha)-acetyltransferase 16, NatA auxiliary subunit	-0.150212	0.0163797
ILMN_2657921	Tmem57	transmembrane protein 57	-0.150523	0.0204151
ILMN_1218358	Gypc	glycophorin C	-0.150717	0.0030785
ILMN_2498478	Ttc3	tetratricopeptide repeat domain 3	-0.152238	0.00823979
ILMN_2759749	Syap1	synapse associated protein 1	-0.152687	0.00944814
ILMN_2872552	Ccdc107	coiled-coil domain containing 107	-0.153093	0.0935244
ILMN_2677408	Prmt1	protein arginine N-methyltransferase 1	-0.153182	0.101732
ILMN_2745741	40242	membrane-associated ring finger (C3HC4) 6	-0.153202	0.0752803
ILMN_1252283	NA	NA	-0.153727	0.0215156
ILMN_1253995	Pex2	peroxisomal biogenesis factor 2	-0.154047	0.0475411
ILMN_2733073	Ryr1	ryanodine receptor 1, skeletal muscle	-0.154579	0.0342423
ILMN_2505841	Cadm1	cell adhesion molecule 1	-0.154864	0.0426853
ILMN_2945238	Prdm4	PR domain containing 4	-0.155183	0.0672519
ILMN_2675535	Capn7	calpain 7	-0.155728	0.0762099
ILMN_2656362	Ddx50	DEAD (Asp-Glu-Ala-Asp) box polypeptide 50	-0.155914	0.00290387
ILMN_2732308	Ppm1a	protein phosphatase 1A, magnesium dependent, alpha isoform	-0.1562	0.044927
ILMN_2606973	Tmem201	transmembrane protein 201	-0.156333	0.018948
ILMN_3001598	Ptpn11	protein tyrosine phosphatase, non-receptor type 11	-0.156909	0.000244884
ILMN_1214187	Zcrb1	zinc finger CCHC-type and RNA binding motif 1	-0.157598	0.0993404
ILMN_2991970	Catsper4	cation channel, sperm associated 4	-0.158574	0.00370131
ILMN_1240178	Ccndbp1	cyclin D-type binding-protein 1	-0.158967	0.0150457
ILMN_1229702	Nrbp1	nuclear receptor binding protein 1	-0.159446	0.0518283
ILMN_2464381	Ttc1	tetratricopeptide repeat domain 1	-0.159495	0.0140954
ILMN_2759920	Bccip	BRCA2 and CDKN1A interacting protein	-0.159813	-0.00653448
ILMN_1250865	Golga5	golgi autoantigen, golgin subfamily a, 5	-0.159881	0.0411154
ILMN_1232084	Tmx4	thioredoxin-related transmembrane protein 4	-0.160097	-0.00467726
ILMN_2696247	Arih2	ariadne homolog 2 (Drosophila)	-0.160213	0.151265
ILMN_2624280	Rps27l	ribosomal protein S27-like	-0.161451	0.128927
ILMN_2744414	Nme3	NME/NM23 nucleoside diphosphate kinase 3	-0.16247	0.0165825
ILMN_1225133	Nosip	nitric oxide synthase interacting protein	-0.162509	0.0175351
ILMN_2452237	Tsg101	tumor susceptibility gene 101	-0.162603	0.0539385
ILMN_1256795	Eif2s2	eukaryotic translation initiation factor 2, subunit 2 (beta)	-0.163184	-0.369816
ILMN_2610798	Chmp4b	charged multivesicular body protein 4B	-0.163453	0.00808618
ILMN_2944939	Camk1	calcium/calmodulin-dependent protein kinase I	-0.16429	0.113585
ILMN_3116330	Cuta	cutA divalent cation tolerance homolog (E. coli)	-0.164608	-0.0237096
ILMN_2888902	Pcmt1	protein-L-isoaspartate (D-aspartate) O-methyltransferase 1	-0.164761	-0.00803738
ILMN_1231146	Agfg1	ArfGAP with FG repeats 1	-0.164912	0.0669661
ILMN_2634264	Gde1	glycerophosphodiester phosphodiesterase 1	-0.16515	0.00388976
ILMN_3145415	Cstf3	cleavage stimulation factor, 3' pre-RNA, subunit 3	-0.165274	-0.0014221
ILMN_3146362	Atmin	ATM interactor	-0.16648	0.00892379
ILMN_2782402	Napb	N-ethylmaleimide sensitive fusion protein attachment protein beta	-0.168478	0.0729841
ILMN_2624782	Eif2a	eukaryotic translation initiation factor 2A	-0.170012	-0.0593033
ILMN_1222313	Hist1h4f	histone cluster 1, H4f	-0.170415	0.0183294
ILMN_2765196	Camk2g	calcium/calmodulin-dependent protein kinase II gamma	-0.171139	0.114239
ILMN_3104025	Asb13	ankyrin repeat and SOCS box-containing 13	-0.171246	0.039079
ILMN_1231996	Pip4k2b	phosphatidylinositol-5-phosphate 4-kinase, type II, beta	-0.171555	0.055873
ILMN_2434472	Tpd52l1	tumor protein D52-like 1	-0.172126	-0.0265368
ILMN_2859254	Haghl	hydroxyacylglutathione hydrolase-like	-0.172395	0.0256942
ILMN_3005266	Chrac1	chromatin accessibility complex 1	-0.172869	-0.0156191
ILMN_2988384	Fbxl4	F-box and leucine-rich repeat protein 4	-0.173269	0.129173
ILMN_2692733	Tmem117	transmembrane protein 117	-0.173331	0.0556187
ILMN_2492500	Zeb1	zinc finger E-box binding homeobox 1	-0.173603	0.0508507
ILMN_2714822	Sec63	SEC63-like (S. cerevisiae)	-0.174172	0.141159
ILMN_2745251	Clk4	CDC like kinase 4	-0.174234	0.0734968
ILMN_2741006	1700021K19Rik	RIKEN cDNA 1700021K19 gene	-0.17558	0.000271814
ILMN_1246611	Cd164	CD164 antigen	-0.176264	0.0451099
ILMN_2700097	Tekt1	tektin 1	-0.176951	-0.0466995
ILMN_2615810	Nudt11	nudix (nucleoside diphosphate linked moiety X)-type motif 11	-0.178643	-0.0240912
ILMN_2516899	Uvrag	UV radiation resistance associated gene	-0.178739	-0.0373773
ILMN_2724415	Fam3a	family with sequence similarity 3, member A	-0.178775	0.0044316
ILMN_2890743	Nosip	nitric oxide synthase interacting protein	-0.179966	0.074186
ILMN_2899591	Lars	leucyl-tRNA synthetase	-0.180153	-0.271374
ILMN_2613399	Aimp1	aminoacyl tRNA synthetase complex-interacting multifunctional protein 1	-0.180203	0.00329347
ILMN_2491301	Usp16	ubiquitin specific peptidase 16	-0.180445	0.0254216
ILMN_2615854	Ddrgk1	DDRGK domain containing 1	-0.18073	0.0939003
ILMN_3052726	Auts2	autism susceptibility candidate 2	-0.181138	-0.0285282
ILMN_2613182	Ino80c	INO80 complex subunit C	-0.18235	0.0441702
ILMN_2722938	Ppp1r15a	protein phosphatase 1, regulatory (inhibitor) subunit 15A	-0.182366	0.00184454
ILMN_1249242	Dnajc2	DnaJ (Hsp40) homolog, subfamily C, member 2	-0.183959	0.145844
ILMN_2648973	Ctcf	CCCTC-binding factor	-0.184505	0.0462334
ILMN_3006930	Mospd1	motile sperm domain containing 1	-0.186728	0.0130622
ILMN_2805071	Ap4s1	adaptor-related protein complex AP-4, sigma 1	-0.186899	0.00360926
ILMN_2943476	Lcmt1	leucine carboxyl methyltransferase 1	-0.187416	0.116857
ILMN_3003518	Gtdc1	glycosyltransferase-like domain containing 1	-0.189298	0.0657084
ILMN_2431150	NA	NA	-0.189447	0.0364248
ILMN_2756030	Slc8a1	solute carrier family 8 (sodium/calcium exchanger), member 1	-0.189761	0.0247707
ILMN_2752224	Mrps28	mitochondrial ribosomal protein S28	-0.191171	0.107978
ILMN_2839877	Hectd2	HECT domain containing 2	-0.192921	0.0241509
ILMN_2822071	Slc25a16	solute carrier family 25 (mitochondrial carrier, Graves disease autoantigen), member 16	-0.194765	-0.0492305
ILMN_1237939	Prkrir	protein-kinase, interferon-inducible double stranded RNA dependent inhibitor, repressor of (P58 repressor)	-0.194913	0.00166114
ILMN_2856628	Fam50a	family with sequence similarity 50, member A	-0.195137	0.0236737
ILMN_2711782	Tbc1d1	TBC1 domain family, member 1	-0.19578	0.0432881
ILMN_3147944	Ap2b1	adaptor-related protein complex 2, beta 1 subunit	-0.195794	0.0679229
ILMN_2817892	Pold2	polymerase (DNA directed), delta 2, regulatory subunit	-0.196008	-0.0462761
ILMN_1256890	Mllt3	myeloid/lymphoid or mixed-lineage leukemia (trithorax homolog, Drosophila); translocated to, 3	-0.196147	-0.0520705
ILMN_2648742	Abcb4	ATP-binding cassette, sub-family B (MDR/TAP), member 4	-0.196496	0.0207764
ILMN_2710112	Rabac1	Rab acceptor 1 (prenylated)	-0.196784	0.00719246
ILMN_3126697	Skil	SKI-like	-0.197172	0.0625174
ILMN_2691298	Mrpl27	mitochondrial ribosomal protein L27	-0.197175	-0.0143981
ILMN_1255697	Pithd1	PITH (C-terminal proteasome-interacting domain of thioredoxin-like) domain containing 1	-0.197274	0.0140373
ILMN_2615741	Eif3c	eukaryotic translation initiation factor 3, subunit C	-0.199279	-0.105536
ILMN_1216623	Tsr3	TSR3 20S rRNA accumulation	-0.200356	0.0828344
ILMN_2630772	Tceal5	transcription elongation factor A (SII)-like 5	-0.200488	-0.271538
ILMN_1227163	Nars	asparaginyl-tRNA synthetase	-0.201056	-0.399728
ILMN_2670398	Eif4ebp1	eukaryotic translation initiation factor 4E binding protein 1	-0.20149	-0.250101
[truncated: 80 more rows]
